# Supplementary material for: Challenging large language models’ “intelligence” with human tools: A neuropsychological investigation in Italian language on prefrontal functioning
Source: Heliyon. 2024 Oct 3;10(19):e38911. doi: 10.1016/j.heliyon.2024.e38911 (PMC11490853; doi:10.1016/j.heliyon.2024.e38911)
Supplement: Multimedia component 3 [file mmc3.xlsx]

## Sheet: Verbal Reasoning
Subtest	Prompt - Item (a,b)	GPT 3.5_Answer	GPT 3.5_Score	GPT 4_Answer	GPT 4_Score	Claude2_Answer	Claude2_Score	Llama2_Answer	Llama2_Score
Absurdity	Ogni anno Luisa organizza due feste nel giorno del compleanno dei suoi due figli gemelli: una il 15 luglio ed una il 4 marzo. Qual è l’assurdità in questa frase?	L'assurdità presente nella frase che hai fornito è che Luisa organizza due feste per il giorno del compleanno dei suoi due figli gemelli. La maggior parte delle persone organizza una sola festa per il giorno del loro compleanno, mentre Luisa ne organizza due. Inoltre, i due figli hanno il compleanno in due mesi diversi, quindi non è possibile che abbiano entrambi il compleanno il giorno in cui ve…	0	I figli gemelli di Luisa dovrebbero avere lo stesso giorno di compleanno, ma la frase dice che le feste sono in date diverse.	2	OK, analizziamo la frase: "Ogni anno Luisa organizza due feste nel giorno del compleanno dei suoi due figli gemelli: una il 15 luglio ed una il 4 marzo." Il problema logico è che viene detto che i due figli di Luisa sono gemelli. Per definizione, i gemelli hanno lo stesso giorno di nascita. Quindi non possono avere compleanni in date diverse come il 15 luglio e il 4 marzo. Possiamo quindi conclud…		Incongruenza logica: i gemelli possono avere un solo compleanno, quindi non è possibile che Luisa organizzi due feste in giorni diversi per celebrare il loro compleanno.	2
	Per il bicentenario della nascita di Alessandro Manzoni, suo figlio lesse in pubblico alcune delle sue poesie. Qual è l’assurdità in questa frase?	L'assurdità presente nella frase che hai fornito è che Alessandro Manzoni, che è il personaggio a cui viene dedicato il bicentenario della nascita, abbia avuto un figlio. Alessandro Manzoni è stato un celebre scrittore e poeta italiano del XIX secolo, quindi sarebbe impossibile che avesse un figlio che sia ancora vivo nel presente per leggere alcune delle sue poesie in pubblico durante il bicente…	2	Alessandro Manzoni è nato nel 1785 e morto nel 1873, quindi il suo figlio non potrebbe essere vivo per il bicentenario della sua nascita, nel 1985.	2	Questa frase contiene un'assurdità logica. La motivazione è che Alessandro Manzoni è vissuto dal 1785 al 1873. Essendo morto 150 anni fa, non può avere un figlio ancora vivente oggi che possa leggere sue poesie in pubblico per il bicentenario della sua nascita. Quindi l'assurdità sta nel fatto che viene detto "suo figlio", riferito a Manzoni, lesse poesie in pubblico per un evento ai giorni nostr…	2	Incongruenza logica: Alessandro Manzoni è morto nel 1873, quindi non può avere un figlio che lesse le sue poesie in pubblico per il suo bicentenario di nascita.	1
	Leonardo è uscito presto stamattina per andare a comprare un libro omaggio in libreria. Qual è l’assurdità in questa frase?	L'assurdità presente nella frase che hai fornito è che Leonardo sia andato a comprare un libro omaggio in libreria. Di solito, i libri omaggio sono offerti gratuitamente e non devono essere acquistati. Inoltre, se un libro è offerto gratuitamente come omaggio, di solito viene regalato in occasioni speciali, come durante un evento o una promozione, e non viene venduto in una libreria. In sintesi, …	2	Se Leonardo va a comprare un libro, significa che deve pagarlo, ma la frase dice che il libro è in omaggio, cioè gratuito. Non ha senso comprare qualcosa che è gratis.	2	La frase "Leonardo è uscito presto stamattina per andare a comprare un libro omaggio in libreria" non contiene alcuna assurdità logica o contraddizione. Si tratta di un'affermazione che potrebbe essere perfettamente vera o falsa, in quanto non c'è niente di intrinsecamente illogico o contraddittorio nel fatto che una persona di nome Leonardo esca presto al mattino per andare a comprare un libro o…	0	Incongruenza logica: il libro omaggio è un libro che si regala a qualcuno, quindi non può essere acquistato in libreria.	2
	Dovendo trasportare 6 kg di riso nella mia valigia, per paura che il bagaglio fosse troppo pesante, ne ho messi 3 nella tasca anteriore e 3 in quella posteriore. Qual è l’assurdità in questa frase?	L'assurdità presente nella frase che hai fornito è il fatto che tu abbia messo 3 kg di riso in ciascuna delle tasche della valigia. Di solito, le tasche delle valigie sono progettate per contenere piccoli oggetti come documenti, portafogli e telefoni cellulari, non per contenere quantità significative di cibo, come 3 kg di riso. Inoltre, mettere 3 kg di riso in ciascuna delle tasche potrebbe rend…	0	Il peso totale del riso nella valigia non cambia a seconda di dove lo si mette.	2	La frase contiene un'assurdità logica. L'assurdità sta nel fatto che si dice che la persona ha messo 6 kg di riso nella sua valigia, suddividendoli in 3 kg nella tasca anteriore e 3 kg in quella posteriore. Però 6 kg suddivisi in questo modo fanno solo un totale di 3 + 3 = 6 kg. Quindi o la quantità iniziale è sbagliata (non possono essere 6 kg se poi vengono suddivisi in soli 3 kg + 3 kg), oppur…	0	Incongruenza logica: se il bagaglio deve pesare meno di 6 kg per evitare problemi di peso, non può essere possibile mettere 3 kg di riso nella tasca anteriore e 3 kg nella tasca posteriore, poiché questo would make the bag weigh more than 6 kg.	0
	Subito dopo il tramonto, Luca fece una bella nuotata in mare e poi si stese ad asciugare al sole sulla spiaggia. Qual è l’assurdità in questa frase?	Non c'è alcuna assurdità nella frase che hai fornito. La frase descrive semplicemente il fatto che Luca ha fatto una nuotata in mare subito dopo il tramonto e poi si è steso a prendere il sole sulla spiaggia. Non ci sono incongruenze temporali o logiche nella frase.	0	Dopo il tramonto non c’è più il sole, quindi Luca non potrebbe asciugarsi al sole sulla spiaggia.	2	Analizziamo questa frase: "Subito dopo il tramonto, Luca fece una bella nuotata in mare e poi si stese ad asciugare al sole sulla spiaggia." Non rilevo nessuna incongruenza logica in questa affermazione. La sequenza temporale delle azioni è coerente: 1) Dopo il tramonto -> quindi era buio o stava calando il buio 2) Luca ha fatto una nuotata in mare 3) Poi si è steso ad asciugare sulla spiaggia No…	1	Incongruenza logica: non è possibile nuotare in mare subito dopo il tramonto, poiché il sole deve essere ancora alto nel cielo per illuminare la superficie del mare. Inoltre, non è possibile asciugarsi al sole sulla spiaggia se hai appena nuotato in mare, poiché il sole non può essersi ancora spento.	0
	Durante l'ultimo sciopero dei dipendenti delle poste, l'adesione è stata del 100%. In quel giorno il postino mi ha portato meno lettere del solito. Qual è l’assurdità in questa frase?	L'assurdità presente nella frase che hai fornito è il fatto che durante uno sciopero dei dipendenti delle poste, l'adesione sia stata del 100% eppure il postino ti abbia comunque portato meno lettere del solito. Di solito, durante uno sciopero, i dipendenti che aderiscono non lavorano e non svolgono le loro attività abituali. Se l'adesione allo sciopero è del 100%, ci si aspetterebbe che nessun d…	2	Se lo sciopero dei dipendenti delle poste è stato del 100%, significa che nessun postino ha lavorato in quel giorno. Quindi il postino non mi avrebbe portato nessuna lettera, non meno del solito.	2	Analizziamo questa frase: "Durante l'ultimo sciopero dei dipendenti delle poste, l'adesione è stata del 100%. In quel giorno il postino mi ha portato meno lettere del solito." Si rileva un'incongruenza logica tra le due informazioni fornite: 1. Si dice che durante lo sciopero dei dipendenti delle poste, l'adesione è stata del 100% 2. Però poi si dice che in quel giorno il postino ha portato comun…	2	Incongruenza logica: se l'adesione allo sciopero è stata del 100%, significa che tutti i dipendenti delle poste hanno partecipato allo sciopero, compreso il postino che avrebbe dovuto portare le lettere. Quindi, non è possibile che il postino ti abbia portato meno lettere del solito in quel giorno.	2
	Il mulo è l'incrocio tra un asino e una cavalla ed è sterile. Dato che non può riprodursi, nel giro di circa un anno, in Italia purtroppo non ce ne sarà più nemmeno uno. Qual è l’assurdità in questa frase?	L'assurdità presente nella frase che hai fornito è il fatto che, dato che il mulo è sterile e non può riprodursi, in Italia non ce ne sarà più nemmeno uno nel giro di circa un anno. Di solito, il mulo viene utilizzato come animale da soma o da traino e la sua presenza in una zona è determinata dalla necessità della popolazione locale di utilizzarlo per questi scopi, non dalla sua capacità di ripr…	0	Il fatto che il mulo sia sterile non implica che scompaia in un anno. Ci sono altri modi per ottenere dei muli, come l’incrocio tra un cavallo e un’asina. Inoltre i muli possono vivere più di un anno, quindi anche se non ci fossero nuovi nati, ci sarebbero ancora quelli esistenti.	2	Analizziamo la frase: "Il mulo è l'incrocio tra un asino e una cavalla ed è sterile. Dato che non può riprodursi, nel giro di circa un anno, in Italia purtroppo non ce ne sarà più nemmeno uno." Si rileva un'incongruenza logica nella seconda parte della frase. Pur essendo vero che il mulo è sterile perché incrocio tra due specie diverse, non è logicamente corretto dedurre che nel giro di un anno i…	0	Incongruenza logica: il mulo è sterile, quindi non può riprodursi. Ma se non ci sono più muli in Italia, come può essere che ce ne sono stati in passato? Inoltre, se il mulo è l'incrocio tra un asino e una cavalla, come può essere che non ci sono più nemmeno uno in Italia?	0
Intruders	Genova, Campania, Lucca, Torino. Qual è l’intruso in questa frase?	L'intruso in questa frase è Campania. Genova, Lucca e Torino sono tutte città italiane, mentre Campania è una regione italiana. In sintesi, Campania è l'oggetto che non appartiene allo stesso gruppo o categoria degli altri oggetti presenti nella frase.	2	Campania, è l’unica regione mentre le altre sono città	2	Genova, Campania, Lucca, Torino INTRUSO: Campania MOTIVAZIONE: Sono tutte città italiane tranne la Campania che è una regione.	2	L'intruso è "Campania". Le altre tre parole ("Genova", "Lucca", "Torino") sono tutte e tre città italiane, mentre "Campania" è una regione italiana.	2
	Cane, gatto, collare, tartaruga. Qual è l’intruso in questa frase?	L'intruso in questa frase è la tartaruga. Cane e gatto sono animali domestici comuni, mentre il collare è un oggetto che viene utilizzato per addestrare o identificare gli animali. La tartaruga, invece, è un animale che non viene solitamente considerato un animale domestico e che non indossa collari. In sintesi, la tartaruga è l'oggetto che non appartiene allo stesso gruppo o categoria degli altr…	0	collare, è l’unico oggetto mentre gli altri sono animali	2	Cane, gatto, collare, tartaruga INTRUSO: collare MOTIVAZIONE: Sono tutti animali tranne il collare che è un oggetto.	2	L'intruso è "tartaruga". Le altre tre parole ("cane", "gatto", "collare") sono tutte e tre animali domestici o accessori per animali, mentre "tartaruga" è un animale selvatico.	0
	Marzo, lunedì, venerdì, mercoledì. Qual è l’intruso in questa frase?	L’intruso in questa frase è Marzo. Marzo è un mese, mentre lunedì, venerdì e mercoledì sono giorni della settimana. In sintesi, Marzo è l'oggetto che non appartiene allo stesso gruppo o categoria degli altri oggetti presenti nella frase.	2	Marzo, è l’unico mese mentre gli altri sono giorni della settimana	2	Marzo, lunedì, venerdì, mercoledì INTRUSO: nessun intruso MOTIVAZIONE: Sono tutti nomi di giorni della settimana o mesi.	0	L'intruso è "Marzo". Le altre tre parole ("lunedì", "venerdì", "mercoledì") sono tutte e tre giorni della settimana, mentre "Marzo" è un mese dell'anno.	2
	Torre, alfiere, regina, scacco. Qual è l’intruso in questa frase?	L'intruso in questa frase è lo scacco. Torre, alfiere e regina sono tutti pezzi del gioco degli scacchi, mentre lo scacco è una situazione o una mossa del gioco. In sintesi, lo scacco è l'oggetto che non appartiene allo stesso gruppo o categoria degli altri oggetti presenti nella frase.	2	scacco, è l’unico termine che non indica una pedina degli scacchi	2	Torre, alfiere, regina, scacco INTRUSO: scacco MOTIVAZIONE: Sono tutte figure degli scacchi tranne lo scacco che è una mossa.	2	L'intruso è "regina". Le altre tre parole ("torre", "alfiere", "scacco") sono tutte e tre termini scacchistici, mentre "regina" è un termine che si riferisce a una figura della famiglia reale.	0
	Auto, trattore, moto, ruota. Qual è l’intruso in questa frase?	L'intruso in questa frase è la ruota. Auto, trattore e moto sono tutti mezzi di trasporto, mentre la ruota è un componente di questi mezzi. In sintesi, la ruota è l'oggetto che non appartiene allo stesso gruppo o categoria degli altri oggetti presenti nella frase.	2	ruota, è l’unica parte di un veicolo, mentre gli altri sono veicoli	2	Auto, trattore, moto, ruota INTRUSO: ruota MOTIVAZIONE: Sono tutti veicoli tranne la ruota che è una parte.	2	L'intruso è "ruota". Le altre tre parole ("auto", "trattore", "moto") sono tutte e tre mezzi di trasporto, mentre "ruota" è una parte di un mezzo di trasporto.	2
	Sci, stadio, pallone, racchette. Qual è l’intruso in questa frase?	L'intruso in questa frase è lo stadio. Sci, pallone e racchette sono tutti oggetti o attrezzature che vengono utilizzati per praticare diverse attività sportive, mentre lo stadio è un luogo dove vengono svolte queste attività. In sintesi, lo stadio è l'oggetto che non appartiene allo stesso gruppo o categoria degli altri oggetti presenti nella frase.	2	stadio, è l’unico luogo mentre gli altri sono attrezzi sportivi	2	Sci, stadio, pallone, racchette INTRUSO: stadio MOTIVAZIONE: Sono tutti attrezzi sportivi tranne lo stadio che è una struttura.	2	L'intruso è "racchette". Le altre tre parole ("sci", "stadio", "pallone") sono tutte e tre termini legati allo sport, mentre "racchette" è un oggetto utilizzato per giocare a sport come il tennis o il badminton.	0
	Picche, carte, fiori, cuori. Qual è l’intruso in questa frase?	L'intruso in questa frase sono le carte. Picche, fiori e cuori sono tutti seme di un mazzo di carte da gioco, mentre le carte sono il supporto su cui sono stampate le figure dei semi. In sintesi, le carte sono l'oggetto che non appartiene allo stesso gruppo o categoria degli altri oggetti presenti nella frase.	2	carte, è il nome generico del gioco, mentre gli altri sono i semi delle carte	2	Picche, carte, fiori, cuori INTRUSO: nessun intruso MOTIVAZIONE: Sono tutti semi delle carte da gioco.	0	L'intruso è "fiori". Le altre tre parole ("picche", "carte", "cuori") sono tutte e tre simboli di una carta da gioco, mentre "fiori" è un termine che si riferisce a una categoria di piante.	0
Relationships	La relazione che c'è tra EGOISTA e ALTRUISTA è come quella che c'è tra AVARO e ...?	La relazione tra egoista e altruista è opposta, come quella che c'è tra avaro e generoso. L'egoista è una persona che pensa solo ai propri interessi e non si preoccupa degli altri, mentre l'altruista è una persona che considera gli interessi degli altri al pari dei propri e si preoccupa di aiutare gli altri. Analogamente, l'avaro è una persona che è attaccata al denaro e cerca di accumulare il ma…	2	generoso	2	Egoista / altruista Relazione: opposti Parola mancante: generoso	2	La relazione che c'è tra EGOISTA e ALTRUISTA è come quella che c'è tra AVARO e GENEROSO.	2
	La relazione che c'è tra BIANCO e NERO è come quella che c'è tra FELICE e ...?	Come ho già detto in precedenza, non c'è una relazione specifica tra bianco e nero e felice e un altro termine. Bianco e nero sono due colori che possono essere utilizzati per descrivere oggetti o situazioni, mentre felice è un'emozione che può essere provata da una persona. Non c'è una relazione diretta tra questi due coppie di termini. Tuttavia, in alcuni contesti, bianco e nero possono essere …	1	triste	2	Bianco / nero Relazione: opposti Parola mancante: triste	2	La relazione che c'è tra BIANCO e NERO è come quella che c'è tra FELICE e TRISTE.	2
	La relazione che c'è tra RUOTA e BICICLETTA è come quella che c'è tra LANCETTE e ...?	La relazione tra ruota e bicicletta è simile a quella tra lancette e orologio. Una ruota è un componente di una bicicletta che permette al veicolo di muoversi. Una bicicletta è un mezzo di trasporto che utilizza due o più ruote per spostarsi. Lancette sono componenti di un orologio che segnano il tempo indicando l'ora, i minuti e i secondi. Un orologio è uno strumento che utilizza le lancette per…	2	orologio	2	Ruota / bicicletta Relazione: parte-tutto Parola mancante: orologio	2	La relazione che c'è tra RUOTA e BICICLETTA è come quella che c'è tra LANCETTE e OROLOGIO.	2
	La relazione che c'è tra MANO e GUANTO è come quella che c'è tra TESTA e ...?	La relazione tra mano e guanto è simile a quella tra testa e cappello. Una mano è una parte del corpo umano che serve per afferrare, toccare e manipolare gli oggetti. Un guanto è un indumento che copre le mani e che può essere indossato per proteggere le mani o per cambiarne l'aspetto. La testa è la parte superiore del corpo umano che contiene il cervello, gli organi sensoriali e le vie respirato…	2	cappello	2	Mano / guanto Relazione: tutto-parte Parola mancante: cappello	2	La relazione che c'è tra MANO e GUANTO è come quella che c'è tra TESTA e CAPPELLO.	2
	La relazione che c'è tra PERIMETRO e QUADRATO è come quella che c'è tra CIRCONFERENZA e ...?	La relazione tra perimetro e quadrato è simile a quella tra circonferenza e cerchio. Il perimetro di un quadrato è la lunghezza del contorno del quadrato, ovvero la somma delle lunghezze dei suoi lati. Un quadrato è un poligono con quattro lati congruenti e quattro angoli retti. La circonferenza di un cerchio è il contorno del cerchio, ovvero la linea che delimita il cerchio. Un cerchio è una fig…	2	cerchio	2	Perimetro / quadrato Relazione: tutto-parte Parola mancante: cerchio	2	La relazione che c'è tra PERIMETRO e QUADRATO è come quella che c'è tra CIRCONFERENZA e CERCHIO.	2
	La relazione che c'è tra GRANCHIO e CHELE è come quella che c'è tra POLIPO e ...?	La relazione tra granchio e chele è simile a quella tra polipo e tentacoli. Un granchio è un animale marino che appartiene al gruppo dei crostacei e che ha due chele, ovvero due pinze articolate utilizzate per afferrare e manipolare gli oggetti. Un polipo è un animale marino che appartiene al gruppo dei cnidari e che ha molti tentacoli, ovvero molti organi flessibili e dotati di cellule urticanti…	2	tentacoli	2	Granchio / chele Relazione: tutto-parte Parola mancante: tentacoli	2	La relazione che c'è tra GRANCHIO e CHELE è come quella che c'è tra POLIPO e SEPPIA.	0
	La relazione che c'è tra SEDIA e LEGNO è come quella che c'è tra BICCHIERE e ...?	La relazione tra sedia e legno è simile a quella tra bicchiere e vetro. Una sedia è un mobile costituito da una struttura in legno o in altro materiale sulla quale ci si può sedere. Il legno è un materiale costituito da tessuti vegetali che viene utilizzato per costruire oggetti o strutture. Un bicchiere è un recipiente in vetro o in altro materiale trasparente che viene utilizzato per contenere …	2	vetro	2	Sedia / legno Relazione: materiale-oggetto Parola mancante: vetro	2	La relazione che c'è tra SEDIA e LEGNO è come quella che c'è tra BICCHIERE e VETRO.	2
Differences	Qual è la differenza tra una scarpa e una pantofola?	Le scarpe e le pantofole sono entrambe indumenti che vengono indossati ai piedi per proteggere o per modificarne l'aspetto. Tuttavia, ci sono alcune differenze tra le due. Una delle principali differenze è che le scarpe sono indumenti che vengono indossati principalmente all'esterno, mentre le pantofole sono indumenti che vengono indossati principalmente in casa o in ambienti chiusi. Le scarpe so…	2	Una scarpa è un tipo di calzatura che si indossa all’esterno, mentre una pantofola è un tipo di calzatura che si indossa in casa, solitamente più morbida e comoda.	2	Scarpa si indossa per uscire, pantofola è per stare in casa	2	La caratteristica principale che distingue una scarpa da una pantofola è il tipo di suola. Una scarpa ha una suola più rigida e spessa, adatta per camminare e sostenere il peso del corpo, mentre una pantofola ha una suola più morbida e sottile, adatta per indossare in casa o in ambienti interni. Inoltre, le scarpe sono spesso più alte e hanno una forma più stretta e aerodinamica rispetto alle pan…	2
	Qual è la differenza tra un divano e una poltrona?	In sintesi, la principale differenza tra un divano e una poltrona è che il divano è un mobile più lungo e largo rispetto alla poltrona, e quindi può ospitare più persone. Un divano è un mobile per il soggiorno o per un'altra stanza della casa che consiste in una seduta larga e profonda, solitamente con schienali e braccioli, e che può avere una o più sedute. Una poltrona, al contrario, è un mobil…	2	Un divano è un mobile imbottito che può ospitare più persone. mentre una poltrona è un mobile imbottito che può ospitare una sola persona, solitamente dotato di braccioli.	2	Il divano ha più posti, la poltrona soltanto uno	2	La caratteristica principale che distingue un divano da una poltrona è la forma e il design. Un divano è solitamente più grande e ha una forma rettangolare o quadrata, con cuscini e braccia che possono essere più o meno ampie, mentre una poltrona è solitamente più piccola e ha una forma più arrotondata o sinuosa, senza braccia e con cuscini più piccoli. Inoltre, i divani sono spesso più adatti pe…	1
	Qual è la differenza tra una matita e una penna?	Le matite e le penne sono entrambe utilizzate per scrivere, disegnare o fare schizzi, ma ci sono alcune differenze tra le due. Una delle principali differenze è il materiale con cui vengono realizzate. Le matite sono realizzate con una mina di grafite o di altro materiale scrivente racchiusa in un fusto di legno o di altro materiale. Le penne sono realizzate con una punta in metallo o in plastica…	2	Una matita è uno strumento per scrivere o disegnare che usa una mina di grafite, mentre una penna è uno strumento per scrivere o disegnare che usa un inchiostro liquido o a gel.	2	La matita scrive a grafite, la penna usa l'inchiostro	2	La caratteristica principale che distingue una matita da una penna è il tipo di inchiostro che utilizzano. Una matita utilizza un inchiostro solido, che viene depositato sulla carta mediante una punta di grafite, mentre una penna utilizza un inchiostro liquido, che viene spruzzato sulla carta mediante una punta metallica. Inoltre, le matite sono spesso più spesse e resistenti rispetto alle penne,…	2
	Qual è la differenza tra un pianista e un tenore?	La differenza tra un pianista e un tenore è che il pianista suona il pianoforte, mentre il tenore è un cantante che canta nella gamma di voci maschili più alta, con una tessitura che va da circa la nota di sol al do acuto. Il tenore è solitamente associato a ruoli di protagonista in opere liriche, mentre il pianista può suonare una varietà di generi musicali.	2	Un pianista è una persona che suona il pianoforte, uno strumento musicale a tastiera, mentre un tenore è una persona che canta con una voce maschile acuta, solitamente in opere o concerti.	2	Il pianista suona il pianoforte, il tenore è un cantante	2	La caratteristica principale che distingue un pianista da un tenore è il tipo di arte che praticano. Un pianista è un musicista che suona il pianoforte, utilizzando le mani per premere le chiavi e produrre suoni, mentre un tenore è un cantante lirico che interpreta brani musicali con la sua voce. Inoltre, il pianista deve avere una buona conoscenza della teoria musicale e della composizione, ment…	2
	Qual è la differenza tra uno specchio e un vetro?	La differenza principale tra uno specchio e un vetro è che lo specchio riflette la luce, mentre il vetro la lascia passare. Lo specchio è costituito da una superficie riflettente, solitamente di argento, oro o alluminio, mentre il vetro è un materiale trasparente e opaco. Un'altra differenza tra lo specchio e il vetro è la loro trasparenza. Lo specchio è opaco, quindi non è possibile vedere attra…	2	Uno specchio è un oggetto che riflette la luce e permette di vedere la propria immagine, mentre un vetro è un materiale trasparente e fragile che si usa per fare finestre, bottiglie, occhiali, ecc.	2	Lo specchio è riflettente, il vetro è trasparente	2	La caratteristica principale che distingue uno specchio da un vetro è la superficie. Uno specchio ha una superficie levigata e lucida, che riflette la luce e l'immagine di chi si trova davanti, mentre il vetro ha una superficie liscia e trasparente, che non riflette la luce e l'immagine. Inoltre, gli specchi sono spesso utilizzati per la pulitura e la personnalizzazione, mentre il vetro è spesso …	2
	Qual è la differenza tra un pranzo e una cena?	La differenza principale tra un pranzo e una cena è l'orario in cui vengono consumati. Il pranzo è solitamente il pasto principale consumato durante il giorno, mentre la cena è solitamente il pasto principale consumato la sera. Tuttavia, queste definizioni possono variare in base alla cultura e alle abitudini alimentari di ogni individuo. Inoltre, il contenuto di un pranzo e di una cena può varia…	2	Il pranzo è il pasto che si fa a metà giornata, solitamente tra le 12 e le 14, mentre la cena è il pasto che si fa alla sera, solitamente tra le 19 e le 21	2	Il pranzo è a mezzogiorno, la cena la sera	2	La caratteristica principale che distingue il pranzo dalla cena è il momento della giornata in cui vengono consumati. Il pranzo è solitamente consumato durante il giorno, principalmente tra la metà e la fine della giornata, mentre la cena è consumata nella serata, spesso intorno alle 6-8 pomeridiane. Inoltre, il pranzo tende ad essere più leggero e meno elaborato rispetto alla cena, che può esser…	2
	Qual è la differenza tra un dentifricio e uno shampoo?	La differenza principale tra un dentifricio e uno shampoo è che il dentifricio viene utilizzato per pulire i denti e il cavo orale, mentre lo shampoo viene utilizzato per pulire e idratare i capelli. Il dentifricio contiene solitamente sostanze chimiche come il fluoro, che aiuta a prevenire la carie, e il percarbonato di sodio, che aiuta a rimuovere la placca e il tartaro dai denti. Lo shampoo co…	2	Il dentifricio è un prodotto che si usa per pulire i denti, solitamente con uno spazzolino, mentre lo shampoo è un prodotto che si usa per lavare i capelli, solitamente con acqua e asciugamano,	2	Il dentifricio è per i denti, lo shampoo per i capelli	2	La caratteristica principale che distingue il dentifricio dallo shampoo è il tipo di sostanza che contiene e il modo in cui viene utilizzato. Il dentifricio è una sostanza pastosa o schiumosa che viene utilizzata per la pulitura dei denti, mentre lo shampoo è una sostanza liquida o schiumosa che viene utilizzata per la pulitura dei capelli. Inoltre, il dentifricio contiene spesso ingredienti come…	2
Idiomatic Expressions	Cosa vuol dire “ad ogni morte di papa”?	"Ad ogni morte di papa" è un modo di dire che significa "molto raramente" o "molto di rado". Il papa è il capo della Chiesa cattolica, e la sua elezione e il suo mandato sono considerati per molti aspetti come eventi straordinari e unici. Pertanto, la frase "ad ogni morte di papa" viene utilizzata per indicare che qualcosa accade molto raramente o molto di rado, simile all'espressione inglese "on…	2	Si usa per indicare un evento che accade molto raramente o quasi mai.	2	Ad ogni morte di papa: molto raramente, quasi mai	2	"Ad ogni morte di papa" è un'espressione idiomatica che significa "ogni volta che cambia il papa" o "ogni volta che ci è un cambio nella Chiesa cattolica".Questa espressione si riferisce al fatto che la morte di un papa e l'elezione di un nuovo papa è un evento importante e rilevante nella Chiesa cattolica, e può portare a cambiamenti significativi nella Chiesa e nella sua leadership.In italiano,…	0
	Cosa vuol dire “nascere con la camicia”?	"Nascere con la camicia" è un modo di dire che significa "avere successo o fortuna fin dalla nascita". La frase "nascere con la camicia" si riferisce all'idea che alcune persone hanno la fortuna di essere nate in una famiglia ricca o di alta classe sociale, o di avere talenti naturali o opportunità che le rendono particolarmente fortunate fin dalla nascita. Ad esempio, si potrebbe dire "Lui è nat…	2	Si usa per descrivere una persona che ha molta fortuna o che riesce a evitare i guai con facilità	2	Nascere con la camicia: nascere molto fortunato	2	"Nascere con la camicia" è un'espressione idiomatica che significa "essere nato con una certa capacità o abilità".Questa espressione si riferisce al fatto che alcune persone possono essere nate con una certa disposizione o abilità innata, come se fossero state "nate con la camicia" (ovvero con la maglietta) already having that ability.In italiano, l'espressione "nascere con la camicia" è spesso u…	0
	Cosa vuol dire “essere al verde”?	"Essere al verde" è un modo di dire che significa "essere senza soldi o avere difficoltà finanziarie". La frase "essere al verde" si riferisce all'idea che la mancanza di denaro o le difficoltà finanziarie sono simili a una situazione di povertà o di indigenza, come se si fosse "al verde" o senza risorse. Ad esempio, si potrebbe dire "Sono al verde, non ho soldi per pagare l'affitto" per indicare…	2	Si usa per dire che una persona non ha soldi o è in difficoltà economiche.	2	Essere al verde: non avere più soldi, essere in condizioni economiche difficili	2	"Essere al verde" è un'espressione idiomatica che significa "essere inesperto" o "non avere alcuna conoscenza o esperienza precedente".Questa espressione si riferisce al fatto che gli alberi sono spesso associati alla verdezza e alla freschezza, e quando una persona è "al verde", significa che è come un albero che non ha ancora raggiunto la maturità o la piena crescita.In italiano, l'espressione …	0
	Cosa vuol dire “gettare la spugna”?	"Gettare la spugna" è un modo di dire che significa "rinunciare" o "arrendersi". La frase "gettare la spugna" si riferisce all'idea di abbandonare un'attività o un impegno, simile a come si getterebbe un asciugamano o una spugna usata in segno di resa o di sconfitta. Ad esempio, si potrebbe dire "Ho deciso di gettare la spugna, non riesco a finire questo puzzle" per indicare che si rinuncia a com…	2	Si usa per dire che una persona rinuncia a una sfida o a un’attività, ammettendo la propria sconfitta o il proprio fallimento.	2	Gettare la spugna: rinunciare, ammettere la sconfitta	2	"Gettare la spugna" è un'espressione idiomatica che significa "abbandonare" o "lasciare perdere" qualcosa.Questa espressione si riferisce al fatto che una spugna, quando è diventata troppo rigida o inutile, viene gettata via. Similmente, quando una persona "getta la spugna", sta abbandonando qualcosa che non è più utile o significativa per lei.In italiano, l'espressione "gettare la spugna" è spes…	2
	Cosa vuol dire “avere il pollice verde”?	"Avere il pollice verde" è un modo di dire che significa "avere un talento naturale per coltivare piante e fiori". La frase "avere il pollice verde" si riferisce all'idea che alcune persone hanno un'innata capacità di far crescere e prosperare le piante, come se avessero il pollice magico o il tocco di Midas per la coltivazione. Ad esempio, si potrebbe dire "Ha il pollice verde, riesce a far cres…	2	Si usa per indicare una persona che ha una particolare abilità nel coltivare le piante o il giardinaggio.	2	Avere il pollice verde: essere portati e bravi con le piante, avere la mano felice nel farle crescere	2	"Avere il pollice verde" è un'espressione idiomatica che significa "avere una buona capacità di intuizione" o "essere in grado di comprendere e risolvere i problemi in modo rapido e efficace".Questa espressione si riferisce al fatto che il pollice è il dito più sensibile e agile della mano, e quando una persona ha il "pollice verde", significa che è in grado di intuire e rispondere alle situazion…	0
	Cosa vuol dire “sputare il rospo”?	"Sputare il rospo" è un modo di dire che significa "dire la verità" o "confessare qualcosa di difficile o imbarazzante". La frase "sputare il rospo" si riferisce all'idea di espellere qualcosa di spiacevole o indesiderato, come se si sputasse fuori un rospo dalla bocca. Ad esempio, si potrebbe dire "Ho deciso di sputare il rospo, ho mentito sulla mia età" per indicare che si è decisi a confessare…	2	Si usa per invitare ua persona a dire la verità o a confessare qualcosa di spiacevole o imbarazzante	2	Sputare il rospo: affrontare una situazione spiacevole ma inevitabile	1	"Sputare il rospo" è un'espressione idiomatica che significa "dare una risposta negativa" o "rifiutare qualcosa".Questa espressione si riferisce al fatto che i rospi, quando vengono minacciati o si sentono in pericolo, possono sputare una sostanza schiumosa e nociva per difendersi. Similmente, quando una persona "sputa il rospo", sta negando o rifiutando qualcosa in modo decisivo e spesso con un …	0
	Cosa vuol dire “cadere dalla padella alla brace”?	"Cadere dalla padella alla brace" è un modo di dire che significa "passare da una situazione difficile a una ancora peggiore". La frase "cadere dalla padella alla brace" si riferisce all'idea di passare da una situazione scomoda o problematica a una ancora più difficile o dolorosa, come se si passasse da una padella calda ad una brace bollente. Ad esempio, si potrebbe dire "Sono caduto dalla pade…	2	Si usa per descrivere una situazione in cui una persona, cercando di sfuggire a un problema o a un pericolo, si ritrova in una condizione peggiore	2	Cadere dalla padella nella brace: passare da una situazione negativa ad un'altra ugualmente negativa o peggiore	2	"Cadere dalla padella nella brace" è un'espressione idiomatica che significa "passare da una situazione difficile a una situazione ancora peggiore".Questa espressione si riferisce al fatto che quando si cade dalla padella (un recipiente utilizzato per cuocere o preparare il cibo) nella brace (un contenitore per la brace ardente), si passa da una situazione calda e difficile (la padella) a una sit…	2
Family Relations	Franco e Maria sono fratello e sorella. Maria è madre di Luca e Franco è padre di Marco. Che relazione di parentela c'è tra Luca e Marco?	Luca e Marco sono cugini. Maria e Franco sono fratello e sorella, quindi Luca e Marco hanno lo stesso nonno e la stessa nonna. Inoltre, Franco è il padre di Marco, quindi Luca e Marco hanno anche lo stesso zio paterno. Pertanto, Luca e Marco sono cugini, ovvero hanno una relazione di parentela legata da uno o più gradi di consanguineità.	2	Luca e Marco sono cugini.	2	Da quanto descritto: Franco e Maria sono fratello e sorella Maria è madre di Luca Franco è padre di Marco Quindi: Luca e Marco hanno le madri (Maria e una non precisata) che sono sorelle, essendo Maria e Franco fratello e sorella. Dunque Luca e Marco sono cugini, in quanto le loro madri sono sorelle. La relazione di parentela tra Luca e Marco è quindi quella di cugini di primo grado (figli di fra…	2	Luca e Marco sono cugini, essendo figli di fratello e sorella.	2
	Mario e Luisa sono i genitori di Matteo. Paolo è il padre di Luisa. Che relazione c'è tra Matteo e Paolo?	Matteo e Paolo hanno una relazione di parentela di nonno e nipote. Luisa è la madre di Matteo e Paolo è il padre di Luisa, quindi Paolo è il nonno di Matteo. Pertanto, Matteo e Paolo hanno una relazione di nonno e nipote, ovvero hanno una relazione di parentela legata da due gradi di consanguineità.	2	Matteo e Paolo sono nipote e nonno.	2	Dall'informazione fornita possiamo dedurre: - Mario e Luisa sono i genitori di Matteo - Paolo è il padre di Luisa Quindi: - Paolo è il nonno materno di Matteo, essendo il padre di Luisa che è la madre di Matteo In conclusione, la relazione tra Matteo e Paolo è: Paolo è il nonno materno di Matteo. La relazione di parentela tra i due è dunque: nonno e nipote. Precisamente, Paolo è il nonno materno,…	2	Matteo e Paolo sono nonno e nipote, poiché Paolo è il padre di Luisa, la madre di Matteo.	2
	Nina e Roberto sono i genitori di Carlo. Carlo è sposato con Simona. Che relazione c'è tra Nina e Simona?	Nina e Simona hanno una relazione di suocera e nuora. Nina è la madre di Carlo, quindi è la suocera di Simona. Simona è la moglie di Carlo, quindi è la nuora di Nina. Pertanto, Nina e Simona hanno una relazione di suocera e nuora, ovvero hanno una relazione di parentela legata dal matrimonio di Carlo e Simona.	2	Nina e Simona sono suocera e nuora.	2	Dagli elementi forniti possiamo dedurre che: - Nina e Roberto sono i genitori di Carlo - Carlo è sposato con Simona Quindi: - Nina è la suocera di Simona, essendo la madre di Carlo che è il marito di Simona. In conclusione, la relazione tra Nina e Simona è: Nina è la suocera di Simona. Più precisamente, Nina è la suocera (madre del coniuge/marito) mentre Simona è la nuora (moglie del figlio). Qui…	2	Nina e Simona sono suocera e nuora, poiché Simona è la moglie di Carlo, il figlio di Nina e Roberto.	2
	Ettore è il marito di Anna. I genitori di Anna sono Giuseppe e Iole. Che relazione c'è tra Ettore e Iole?	Ettore e Iole hanno una relazione di genero e suocera. Ettore è il marito di Anna, quindi è il genero di Iole. Iole è la madre di Anna, quindi è la suocera di Ettore. Pertanto, Ettore e Iole hanno una relazione di genero e suocera, ovvero hanno una relazione di parentela legata dal matrimonio di Anna e Ettore.	2	Ettore e Iole sono genero e suocera	2	Dagli elementi forniti possiamo dedurre che: - Ettore è il marito di Anna - I genitori di Anna sono Giuseppe e Iole Quindi: - Ettore è il genero di Giuseppe e Iole, essendo il marito della loro figlia Anna In conclusione, la relazione tra Ettore e Iole è: Ettore è il genero di Iole (Iole è la suocera di Ettore) La relazione di parentela tra i due è dunque genero-suocera, essendo Ettore marito del…	2	Ettore e Iole sono cognati, poiché Ettore è il marito di Anna, la figlia di Giuseppe e Iole.	0
	Loredana è sposata con Vittorio. Vittorio ha due fratelli: Daniele e Simone. Che relazione c'è tra Loredana e Simone?	Loredana e Simone hanno una relazione di cognata e cognato. Loredana è sposata con Vittorio, quindi è la cognata di Simone. Simone è il fratello di Vittorio, quindi è il cognato di Loredana. Pertanto, Loredana e Simone hanno una relazione di cognata e cognato, ovvero hanno una relazione di parentela legata dal matrimonio di Loredana e Vittorio.	2	Loredana e Simone sono cognati	2	Dall'informazione fornita possiamo dedurre che: - Loredana è sposata con Vittorio - Simone è fratello di Vittorio Quindi: - Simone è cognato di Loredana, essendo il fratello di suo marito Vittorio In conclusione, la relazione tra Loredana e Simone è: Simone è il cognato di Loredana. Più nel dettaglio: - Simone è il cognato acquisito di Loredana, essendo il fratello del marito - Loredana è la cogn…	2	Loredana e Simone sono cognati, poiché Simone è il fratello di Vittorio, il marito di Loredana.	2
	Rocco è il padre di Dino. Dino è il padre di Rosario e Rosario è il padre di Francesco. Che relazione c'è tra Rocco e Francesco?	Rocco e Francesco hanno una relazione di bisnonno e bisnipote. Rocco è il padre di Dino, quindi è il nonno di Rosario. Rosario è il padre di Francesco, quindi è il nonno di Francesco. Pertanto, Rocco è il bisnonno di Francesco, e Francesco è il bisnipote di Rocco. La relazione tra Rocco e Francesco è quindi di bisnonno e bisnipote, ovvero hanno una relazione di parentela legata da tre gradi di co…	1	Rocco e Francesco sono bisnonno e bisnipote	1	Dagli elementi forniti possiamo ricostruire queste relazioni di parentela: - Rocco è il padre di Dino - Dino è il padre di Rosario - Rosario è il padre di Francesco Quindi, proseguendo a ritroso: - Rosario è il figlio di Dino - Dino è il figlio di Rocco Di conseguenza: - Rocco è il bisnonno di Francesco - Francesco è il pronipote di Rocco In conclusione, la relazione tra Rocco e Francesco è: Rocc…	2	Rocco e Francesco sono bisnonno e bisnipote, poiché Rocco è il padre di Dino, il padre di Rosario, il padre di Francesco.	2
	Paolo è fratello di Michele. Michele è padre di Sara. Che relazione di parentela c'è tra Sara e Paolo?	Sara e Paolo hanno una relazione di zia e nipote. Paolo è fratello di Michele, quindi è zio di Sara. Sara è figlia di Michele, quindi è nipote di Paolo. Pertanto, Sara e Paolo hanno una relazione di zia e nipote, ovvero hanno una relazione di parentela legata da un grado di consanguineità.	2	Sara e Paolo sono nipote e zio.	2	Dall'informazione fornita possiamo dedurre che: * Paolo è fratello di Michele * Michele è padre di Sara Quindi: * Paolo è lo zio di Sara, in quanto fratello di Michele che è il padre di Sara. In conclusione, la relazione di parentela tra Sara e Paolo è: Paolo è lo zio di Sara. Più precisamente: * Paolo è lo zio paterno di Sara * Sara è la nipote di Paolo Quindi Sara e Paolo sono legati dal rappor…	2	Sara e Paolo sono zio e nipote, poiché Paolo è il fratello di Michele, il padre di Sara.	2
Classifications	In una sola parola, cosa sono pinza, cacciavite, martello?	Pinza, cacciavite e martello sono attrezzi.	2	Attrezzi	2	Pinza, cacciavite, martello GRUPPO: Attrezzi	2	Le tre parole "pinza", "cacciavite" e "martello" appartengono alla categoria degli "strumenti da lavoro" o "strumenti manuali".	1
	In una sola parola, cosa sono palla, bambola, birillo?	Palla, bambola e birillo sono giocattoli.	2	Giocattoli	2	Palla, bambola, birillo GRUPPO: Giocattoli	2	Le tre parole "palla", "bambola" e "birillo" appartengono alla categoria dei "giochi e giocattoli".	2
	In una sola parola, cosa sono rossetto, ombretto, cipria?	Rossetto, ombretto e cipria sono cosmetici.	2	Cosmetici	2	Rossetto, ombretto, cipria GRUPPO: Cosmetici	2	Le tre parole "rossetto", "ombretto" e "cipria" appartennero alla categoria dei "prodotti per la cura della pelle" o "cosmetici".	2
	In una sola parola, cosa sono amore, tristezza, rabbia?	Amore, tristezza e rabbia sono emozioni.	2	Emozioni	2	Amore, tristezza, rabbia GRUPPO: Sentimenti/Emozioni	2	Le tre parole "amore", "tristezza" e "rabbia" appartennero alla categoria delle "emozioni" o "sentimenti".	2
	In una sola parola, cosa sono armadio, letto, tavolo?	Armadio, letto e tavolo sono mobili.	2	Mobili	2	Armadio, letto, tavolo GRUPPO: Mobili	2	Le tre parole "armadio", "letto" e "tavolo" appartennero alla categoria dei "mobili" o "arredamenti".	2
	In una sola parola, cosa sono Piemonte, Liguria, Lazio?	Piemonte, Liguria e Lazio sono regioni.	2	Regioni italiane	2	Piemonte, Liguria, Lazio GRUPPO: Regioni italiane	2	Le tre parole "Piemonte", "Liguria" e "Lazio" appartennero alla categoria delle "regioni italiane".	2
	In una sola parola, cosa sono pioggia, neve, grandine?	Pioggia, neve e grandine sono precipitazioni.	2	Fenomeni atmosferici	2	Pioggia, neve, grandine GRUPPO: Fenomeni atmosferici	2	Le tre parole "pioggia", "neve" e "grandine" appartennero alla categoria del "tempo atmosferico" o "meteo".	2
Scoring			GPT 3.5_RawScore	GPT 3.5_CorrectedScore	GPT 4_RawScore	GPT 4_CorrectedScore	Claude2_RawScore	Claude2_CorrectedScore	Llama2_RawScore	Llama2_CorrectedScore
Absurdity			6	4.7	14	12.7	5	3.7	7	5.7
Intruders			12	10.52	14	12.52	10	8.52	6	4.52
Relationships			13	11.28	14	12.28	14	12.28	12	10.28
Differences			14	13.27	14	13.27	14	13.27	13	12.27
Idiomatic Expressions			14	13.14	14	13.14	13	12.14	4	3.14
Family Relations			13	11.51	13	11.51	14	12.51	12	10.51
Classifications			14	12.97	14	12.97	14	12.97	13	11.97
Total			86	77.22	97	88.22	84	75.22	67	58.22
Scoring			GPT 3.5_ZScore	GPT 3.5_PercRank	GPT 3.5_QualitEval	GPT 4_Zscore	GPT 4_PercRank	GPT 4_QualitEval	Claude2_Zscore	Claude2_PercRank	Claude2_QualitEval	Llama2_Zscore	Llama2_PercRank	Llama2_QualitEval
Absurdity			-2.584	0.49	Impaired	0.216	58.55	Norm	-2.984	0.14	Impaired	-2.184	1.45	Impaired
Intruders			-0.5	30.85	Low-norm	0.319	62.51	Norm	-1.319	9.36	Borderline	-2.959	0.15	Impaired
Relationships			-0.312	37.75	Low-norm	0.059	52.35	Norm	0.059	52.35	Norm	-0.684	24.7	Low-norm
Differences			0.329	62.89	Norm	0.329	62.89	Norm	0.329	62.89	Norm	0.329	62.89	Norm
Idiomatic Expressions			0.726	76.61	Norm	0.726	76.61	Norm	0.239	59.44	Norm	-4.151	0	Impaired
Family Relations			0.496	69.01	Norm	0.496	69.01	Norm	0.836	79.84	Norm	0.156	56.2	Norm
Classifications			0.036	51.44	Norm	0.036	51.44	Norm	0.036	51.44	Norm	-0.573	28.33	Low-norm
Total			-0.504	30.71	Low-norm	0.439	66.97	Norm	-0.676	24.95	Low-norm	-2.135	1.64	Impaired
Note:
a) When testing GPT-4, an additional statement was added in the prompt to avoid verbosity. The statement was the following: "Rispondi sinteticamente." (Eng. Transl.: Please, provide a concise answer. ").
b) When testing Llama2, an additional statement was added for each item in the prompt to ask the model replying in Italian. The model was otherwise replying in English. The statement added was: "Rispondi in italiano" (Eng. Transl.: "Reply in Italian").

## Sheet: Cognitive Estimation
Prompt - Item (a)	GPT 3.5_Answer	GPT 3.5_AbsScore	GPT 3.5_BizzScore	GPT 4_Answer	GPT 4_AbsScore	GPT 4_BizzScore	Claude2_Answer	Claude2_AbsScore	Claude2_BizzScore	Llama2_Answer	Llama2_AbsScore	Llama2_BizzScore
Quanto pesa un paio di scarpe con il tacco?	In generale, è probabile che un paio di scarpe con il tacco pesi da qualche decina di grammi a qualche etto. Tieni presente che questa è solo una stima approssimativa e il peso effettivo di un paio di scarpe con il tacco può variare ampiamente a seconda dei fattori specifici come il materiale di costruzione, la dimensione e il design.	1	0	1100 grams	2	0	700 grams	1	0	20 grams	2	1
Quanto misura di un lenzuolo matrimoniale?	L'area di un lenzuolo matrimoniale dipende dalle dimensioni del materasso per cui è progettato. In generale, i lenzuoli matrimoniali sono progettati per adattarsi a materassi con una larghezza di circa 135-140 centimetri e una lunghezza di circa 190-200 centimetri. Tieni presente che queste sono solo dimensioni approssimative e che i materassi e i lenzuoli matrimoniali possono variare leggermente…	0	0	3.2 m2	0	0	14,000 cm2	2	1	7 m2	2	0
Quanto è alto un semaforo?	I semafori hanno diverse altezze a seconda del luogo in cui si trovano e del loro scopo. In generale, tuttavia, è probabile che un semaforo abbia un'altezza compresa tra 3 e 6 metri. I semafori più alti sono solitamente quelli che si trovano in posizioni in cui sono visibili da una maggiore distanza, come ad esempio su un'intersezione di strade a grande traffico o in prossimità di un'autostrada. …	0	0	3.25 m	0	0	5 meters	1	0	3 meters	0	0
Quanto pesa una maglietta di cotone da uomo?	Il peso di una maglietta di cotone da uomo dipende da molti fattori, come la dimensione, il tessuto e il design. In generale, tuttavia, è probabile che una maglietta di cotone da uomo pesi da qualche etto a qualche chilo, a seconda delle dimensioni e del tessuto. Le magliette di cotone più pesanti sono solitamente quelle realizzate con tessuti più spessi o con design particolari che richiedono l'…	2	1	225 g	0	0	0.5 kilograms	2	0	230 grams	0	0
Quanto pesa un cavallo?	Il peso di un cavallo dipende dalla sua razza, dalla sua altezza e dal suo sesso. In generale, tuttavia, è probabile che un cavallo adulto pesi da qualche centinaio di chilogrammi a oltre una tonnellata, a seconda della sua razza e della sua altezza al garrese. I cavalli più pesanti sono solitamente quelli di razza più grande, come ad esempio i cavalli da tiro o i cavalli da sella da lavoro, ment…	0	1	500 kg	0	0	500 kilograms	0	0	430 kilograms	0	0
Quanto è lunga la spina dorsale di un uomo?	La spina dorsale di un uomo è composta da circa 33 vertebre, che si estendono dalla base del cranio fino alla pelvi. In generale, è probabile che la spina dorsale di un uomo abbia una lunghezza compresa tra i 60 e i 70 centimetri, a seconda della sua altezza e della sua conformazione fisica. Tieni presente che questa è solo una stima approssimativa e la lunghezza effettiva della spina dorsale di …	2	0	70 cm	0	0	75 centimeters	0	0	65 cm	0	0
Qual è la distanza massima che si può percorre in Sicilia in Km?	La Sicilia è la più grande isola del Mediterraneo, con una superficie di circa 25.000 chilometri quadrati. Se vuoi calcolare la distanza massima che si può percorrere in Sicilia in chilometri, dovresti tenere presente che l'isola ha una forma irregolare con molti promontori e insenature. Di conseguenza, la distanza massima che si può percorrere in Sicilia dipende dal percorso che si sceglie di se…	2	1	280 km	0	0	300 kilometers	0	0	600 km	2	1
Dopo che l'acqua bolle, qual è il tempo minimo necessario per cuocere un uovo sodo?	Il tempo necessario per cuocere un uovo sodo dipende da molti fattori, come la dimensione dell'uovo, la temperatura dell'acqua e il grado di durezza desiderato. In generale, tuttavia, è probabile che il tempo minimo necessario per cuocere un uovo sodo sia di circa 6-7 minuti. Per cuocere un uovo sodo, devi prima portare l'acqua a ebollizione e poi immergere l'uovo nell'acqua bollente. Dopo aver i…	0	0	9 min	0	0	6 minutes	0	0	6 min	0	0
Quanti grammi di pasta occorrono per 4 persone?	La quantità di pasta che occorre per 4 persone dipende dal tipo di pasta, dal condimento e dalle preferenze individuali per quanto riguarda la quantità di pasta da consumare. In generale, tuttavia, è probabile che per 4 persone siano necessari circa 200-250 grammi di pasta. Se vuoi essere più preciso, puoi basare la quantità di pasta sulla porzione raccomandata di circa 50 grammi di pasta per per…	1	0	400 g	0	0	450 grams	0	0	500 g	0	0
Quante settimane ci sono in un anno?	Ci sono 52 settimane in un anno. Ciascuna settimana ha 7 giorni, per un totale di 365 giorni all'anno (o 366 giorni nei anni bisestili). Tieni presente che le settimane iniziano il lunedì e finiscono la domenica, quindi ci sono sempre 52 settimane in un anno, indipendentemente dal numero di giorni che compongono l'anno.	0	0	52 weeks	0	0	52	0	0	400	2	1
Quanti cammelli ci sono in Italia?	In Italia ci sono pochi cammelli, poiché questi animali sono originari delle regioni aride e desertiche del Medio Oriente e dell'Africa. Tuttavia, alcuni cammelli possono essere trovati in Italia come animali da divertimento o come animali da spettacolo, soprattutto durante le festività natalizie o in alcuni parchi a tema. Non esiste una stima precisa del numero di cammelli presenti in Italia, ma…	2	0	-1	2	1	50	0	0	35	0	0
Quante persone possono viaggiare su un pullman durante un’ora di punta?	La capacità massima di un pullman dipende dal modello e dalle dimensioni del veicolo. In generale, tuttavia, è probabile che un pullman possa ospitare da circa 30 a 60 persone, a seconda delle sue dimensioni e delle normative di sicurezza in vigore. Tieni presente che questa è solo una stima approssimativa e la capacità effettiva di un pullman può variare ampiamente a seconda del modello e delle …	1	0	70 people	0	0	30	1	0	190	2	1
Quanti posti a sedere ci sono su un treno di 10 carrozze?	La capacità di un treno dipende dal modello e dalle dimensioni delle carrozze. In generale, tuttavia, è probabile che un treno di 10 carrozze possa ospitare da circa 200 a 400 passeggeri, a seconda delle sue dimensioni e delle normative di sicurezza in vigore. Tieni presente che questa è solo una stima approssimativa e la capacità effettiva di un treno può variare ampiamente a seconda del modello…	1	0	600	0	0	500	1	0	60	2	1
Quante ciglia ci sono nella palpebra inferiore?	La quantità di ciglia presenti sulla palpebra inferiore dipende da molti fattori, come il sesso, l'età e la conformazione fisica. In generale, tuttavia, è probabile che ci siano da circa 80 a 100 ciglia sulla palpebra inferiore di ciascun occhio. Tieni presente che questa è solo una stima approssimativa e la quantità effettiva di ciglia presenti sulla palpebra inferiore può variare ampiamente a s…	1	0	100	1	0	100	1	0	50	0	0
A che velocità può volare una rondine in Km/h?	Le rondini sono uccelli molto veloci e possono volare a velocità fino a 80 km/h o anche di più, a seconda della specie e delle condizioni. Tuttavia, queste velocità sono tipicamente raggiunte solo in picchi di accelerazione o durante la caccia. La velocità di volo normale di una rondine è di solito compresa tra i 30 e i 60 km/h. In generale, le rondini sono in grado di spostarsi rapidamente nell'…	0	0	50 km/h	1	0	40 km/h	1	1	80 km/h	0	0
Quanti Kg può sollevare un atleta di sollevamento pesi?	La quantità di peso che un atleta di sollevamento pesi è in grado di sollevare dipende da diversi fattori, come la loro forza, la tecnica, la struttura fisica e la categoria di peso in cui competono. In generale, gli atleti di sollevamento pesi competono in categorie di peso specifiche, con limite di peso massimo che variano a seconda della categoria. Ad esempio, nella categoria maschile "pesi ma…	0	0	250 kg	0	0	250 kg	0	0	160 kg	0	0
Quanto è lunga la carrozza passeggeri di un treno?	La lunghezza di una carrozza passeggeri di un treno può variare a seconda del tipo di treno e delle specifiche della carrozza. Tuttavia, in generale, le carrozze passeggeri di un treno hanno una lunghezza di circa 20-25 metri. Questa è la lunghezza tipica delle carrozze passeggeri utilizzate nei treni a lunga percorrenza, come quelli utilizzati per il trasporto di passeggeri su lunghe distanze. L…	0	0	25 m	0	0	50 meters	2	1	300 metres	2	1
Quanti litri d’acqua servono per riempire una vasca da bagno?	La quantità di acqua che serve per riempire una vasca da bagno dipende dalle dimensioni della vasca e dalla quantità di acqua che si desidera riempire. In generale, per riempire una vasca da bagno di dimensioni standard, che ha una capacità di circa 150 litri, saranno necessari circa 150 litri di acqua. Tuttavia, se si desidera riempire la vasca solo parzialmente, sarà necessaria una quantità di …	1	0	150 l	1	0	150 liters	1	0	270 liters	0	0
Quanto tempo impiega un uomo giovane per percorrere camminando un Km?	La velocità di camminata di una persona può variare a seconda di molti fattori, come l'età, la forma fisica, il terreno su cui si cammina e la distanza che si deve percorrere. In generale, però, un uomo giovane in buona forma fisica potrebbe essere in grado di percorrere un chilometro a piedi in circa 15-20 minuti, a una velocità di camminata di circa 4-5 km/h. Tuttavia, questo è solo un valore a…	1	0	12 min	0	0	12 minutes	0	0	15 min	1	0
Quanti fiammiferi contiene una scatoletta di fiammiferi?	La quantità di fiammiferi contenuti in una scatoletta dipende dal tipo di scatoletta e dal produttore. In generale, le scatole di fiammiferi possono contenere da un minimo di circa 10 a un massimo di circa 50 fiammiferi, ma queste cifre possono variare a seconda della dimensione della scatoletta e della quantità di fiammiferi che il produttore sceglie di inserire in essa. È importante leggere l'e…	1	0	100	0	0	30	1	1	100	0	0
Approssimativamente quanti caffé prepara un barman di un autogrill in un’ora di tempo durante l’ora di punta?	È difficile fare una stima approssimativa di quanti caffè possa preparare un barman di un autogrill in un'ora di tempo durante l'ora di punta, poiché dipende da una serie di fattori come il tipo di macchina da caffè utilizzata, la velocità del barman, il numero di clienti che richiedono il caffè e le eventuali interruzioni o richieste di altri tipi di bevande o alimenti. Tuttavia, tenendo present…	1	0	60	1	0	150 coffees	0	0	205	1	0
Scoring		GPT 3.5_AbsScore	GPT 3.5_BizzScore		GPT 4_AbsScore	GPT 4_BizzScore		Claude2_AbsScore	Claude2_BizzScore		Llama2_AbsScore	Llama2_BizzScore
Total raw		17	3		8	1		14	4		16	6
Adjusred score		17.97	3		8.97	1		14.97	4		16.97	6
Percentile		95th	75th-85th		20th	30th-55th		80th	90th-95th		90th-95th	100th
Accuracy percentile		5th	15th-25th		80th	45th-70th		20th	5th-10th		5th-10th	0th
Qualitative evaluation		Borderline	Low-norm		Norm	Norm		Low-norm	Borderline		Borderline	Impaired
Note:
a) When testing GPT-4, Claude2, and Llama2 an additional statement was added in the prompt to avoid verbosity. The statement was the following: "Rispondi solo con un numero e un'unità di misura." (Eng. Transl.: Please, Answer only with a number and a unit of measurement. ").

## Sheet: Methaphors Comprehension
Prompt - Item (a,b)	GPT 3.5_Answer	GPT 3.5_Score	GPT 4_Answer	GPT 4_Score	Claude2_Answer	Claude2_Score	Llama2_Answer	Llama2_Score
1. cosa significa "quello scolaro è un asino?"	"Quello scolaro è un asino" significa che la persona a cui si fa riferimento è stupida o goffa. Si tratta di un modo di dire che viene utilizzato per indicare che qualcuno ha difficoltà a comprendere o ad apprendere qualcosa, o che commette errori o azioni sbagliate in modo frequente. Tieni presente che questa espressione può essere considerata offensiva o dispregiativa, quindi dovresti evitarne …	2	Questa espressione viene utilizzata per indicare che uno studente non è molto bravo negli studi o ha difficoltà a capire i concetti.	2	"Quello scolaro è un asino" è un modo di dire in italiano che significa "quel ragazzo è molto stupido o ignorante". Letteralmente, si sta paragonando lo studente ad un asino, che è considerato come un animale testardo e poco intelligente. Tuttavia, il senso figurato è che lo studente in questione non è brillante, ha difficoltà ad apprendere o comprendere le cose, o prende decisioni poco sagge. È …	2	Persona che si comporta in modo sciocco o assurdo	0
2. cosa vuol dire "quel treno è una lumaca?"	"Quel treno è una lumaca" significa che il treno in questione viaggia lentamente, probabilmente a causa di un rallentamento dovuto a problemi tecnici o a condizioni meteorologiche avverse. Si tratta di un modo di dire che viene utilizzato per indicare che qualcosa o qualcuno si muove in modo lento o poco efficiente. Tieni presente che questa espressione è solo un modo di dire e non deve essere pr…	2	Questa frase significa che il treno si muove molto lentamente.	2	"Questo treno è una lumaca" è un modo di dire colloquiale per intendere che il treno in questione si muove con estrema lentezza, proprio come una lumaca. In questa espressione idiomatica si fa un paragone iperbolico tra la velocità molto ridotta del treno, che avanza quasi impercettibilmente, e quella di una lumaca, considerato uno degli animali più lenti in assoluto. Quindi dire che "questo tren…	2	Stare sull’attenti, pronti per quel che può accadere	0
3. cosa vuol dire "le persone in attesa erano sulle spine"?	"Le persone in attesa erano sulle spine" significa che le persone in questione erano molto nervose o agitate perché dovevano aspettare qualcosa di importante o di incerto. La frase "essere sulle spine" si riferisce al fatto di essere in ansia o in tensione a causa di una situazione stressante o incerta. Tieni presente che questa espressione è solo un modo di dire e non deve essere presa alla lett…	2	Questa espressione indica che le persone erano molto ansiose o nervose.	2	L'espressione "le persone in attesa erano sulle spine" è una frase idiomatica che descrive una situazione in cui alcune persone si trovano in uno stato di trepidazione, impazienza e nervosismo mentre aspettano qualcosa o qualcuno. Il termine "sulle spine" è una metafora che paragona lo stato d'animo di queste persone che attendono, al fastidio e al dolore che si proverebbero nell'essere seduti o …	1	Momento florido e prospero	0
4. Cosa vuol dire “oggi mi sento un leone”?	"Oggi mi sento un leone" significa che la persona che parla si sente forte, energica e pronta ad affrontare qualunque sfida. Si tratta di un modo di dire che viene utilizzato per indicare uno stato d'animo positivo e di grande sicurezza in se stessi. Tieni presente che questa espressione è solo un modo di dire e non deve essere presa alla lettera: le persone non possono avere le caratteristiche f…	1	Questa frase significa che la persona si sente molto forte o energica.	1	Dire "oggi mi sento un leone" è un modo di dire idiomatico per esprimere che in una certa giornata ci si sente pieni di energia, forti, coraggiosi e pronti ad affrontare qualsiasi sfida o ostacolo. L'espressione fa riferimento metaforico alle caratteristiche e alla forza del leone, considerato il re della foresta: impavido, maestoso, determinato. Si sta quindi paragonando il proprio stato d'animo…	2	Senza emozioni, sentimenti, o addirittura crudele	2
5. Cosa vuol dire “gli affari vanno a gonfie vele”?	"Gli affari vanno a gonfie vele" significa che le attività commerciali o i progetti a cui si fa riferimento stanno andando molto bene e hanno successo. Si tratta di un modo di dire che viene utilizzato per indicare che qualcosa sta procedendo in modo positivo e soddisfacente. La frase "gonfie vele" si riferisce all'immagine delle vele di una nave che si gonfiano al vento, a indicare che il viaggi…	2	Questa espressione viene utilizzata per indicare che gli affari o le operazioni stanno andando molto bene.	2	L'espressione "gli affari vanno a gonfie vele" è una metafora che significa che gli affari, le attività commerciali e produttive, stanno andando estremamente bene, in modo molto positivo e prosperoso. L'immagine richiamata è quella di una barca con le vele completamente gonfie dal vento, che può quindi navigare velocemente verso la giusta direzione. Le vele gonfie fanno avanzare efficientemente l…	0	incredibilmente veloce	2
6. Cosa vuol dire “stanno cercando di gettarmi il fumo negli occhi”?	"Stanno cercando di gettarmi il fumo negli occhi" significa che qualcuno sta cercando di confondere o ingannare la persona a cui si fa riferimento, facendole credere qualcosa che non è vero o nascondendo informazioni importanti. Si tratta di un modo di dire che viene utilizzato per indicare che qualcuno sta cercando di manipolare o ingannare gli altri per ottenere un vantaggio o per evitare di af…	1	Questa frase significa che qualcuno sta cercando di ingannare o confondere la persona.	1	L'espressione "stanno cercando di gettarmi il fumo negli occhi" è un modo di dire che significa che qualcuno sta provando ad ingannarmi o manipolarmi attraverso l'inganno e la falsità. La locuzione trae origine dall'idea che il fumo negli occhi impedisca di vedere chiaramente e distorca la percezione della realtà. Quindi viene utilizzata in senso figurato per intendere che c'è un tentativo delibe…	2	Eccessivamente appariscente e vistoso	0
7. Cosa vuol dire “quell’uomo ha il cuore di pietra”?	"Quell'uomo ha il cuore di pietra" significa che l'uomo in questione è insensibile o privo di emozioni, probabilmente a causa di una personalità fredda o di un passato difficile. Si tratta di un modo di dire che viene utilizzato per indicare che qualcuno è difficile da commuovere o da coinvolgere emotivamente. Tieni presente che questa espressione è solo un modo di dire e non deve essere presa al…	2	Questa espressione indica che l'uomo è insensibile o non mostra empatia.	2	L'espressione "quell'uomo ha il cuore di pietra" è una metafora per indicare che la persona in questione è molto insensibile, fredda, dura e priva di empatia nei confronti degli altri e delle loro sofferenze. Nell'immaginario comune la pietra è un materiale rigido, inflessibile, che non trasmette calore. Dire che qualcuno "ha il cuore di pietra" significa quindi che interiormente è come fatto di …	2	Persona su cui punti e puoi fare affidamento	1
8. Cosa vuol dire “il successo di quel cantante fu un fuoco di paglia”?	"Il successo di quel cantante fu un fuoco di paglia" significa che il successo ottenuto dal cantante in questione durò poco o non fu duraturo. Si tratta di un modo di dire che viene utilizzato per indicare che qualcosa ha avuto un successo temporaneo o effimero, che non è stato in grado di durare nel tempo. La frase "fuoco di paglia" si riferisce all'immagine di un fuoco che viene acceso rapidame…	1	Questa frase significa che il successo del cantante è stato breve o temporaneo.	1	L'espressione "fu un fuoco di paglia" si usa in senso figurato per indicare che qualcosa, come nel caso citato il successo di quel cantante, è stato effimero, di breve durata, senza continuità nel tempo. La metafora fa riferimento alla rapidità con cui un fuoco appiccato sulla paglia divampa inizialmente, salvo poi affievolirsi velocemente e spegnersi nel giro di poco tempo, non essendoci "materi…	1	Contro l’opinione popolare	2
9. Cosa vuol dire “quel cavallo è un fulmine”?	"Quel cavallo è un fulmine" significa che il cavallo in questione è molto veloce o agile. Si tratta di un modo di dire che viene utilizzato per indicare che qualcosa o qualcuno si muove rapidamente o con grande agilità. La frase "fulmine" si riferisce all'immagine di un fulmine, che viaggia nell'aria a velocità estremamente elevata, a indicare che qualcosa o qualcuno è molto veloce. Tieni present…	2	Questa espressione viene utilizzata per indicare che il cavallo è molto veloce.	2	Dire che "quel cavallo è un fulmine" è un'espressione idiomatica per descrivere un cavallo molto veloce, che corre così rapidamente da essere paragonato alla velocità istantanea di un fulmine. Si tratta quindi di un paragone iperbolico, volto a enfatizzare la rapidità estrema con cui quel cavallo corre e si muove, tale da sembrare un lampo. Come il fulmine saetta nel cielo in una frazione di seco…	2	Mancanza di coraggio e prodezza	2
10. Cosa vuol dire “i miei progetti sono andati in fumo”?	"I miei progetti sono andati in fumo" significa che i progetti a cui si fa riferimento sono stati interrotti o hanno subito un insuccesso, probabilmente a causa di problemi o imprevisti. Si tratta di un modo di dire che viene utilizzato per indicare che qualcosa è fallito o è stato distrutto. La frase "andare in fumo" si riferisce all'immagine del fumo che si dissipa rapidamente nell'aria, a indi…	2	Questa frase significa che i piani o i progetti della persona non sono andati come previsto.	2	L'espressione "i miei progetti sono andati in fumo" significa che i piani, le idee e i programmi che avevo fatto per il futuro sono falliti completamente e irrimediabilmente. La metafora del fumo che svanisce e si dissipa rende in modo efficace l'idea di qualcosa che sembrava consistente e concreto e invece è sfumato via, è evaporato senza lasciare traccia. Esattamente come quando c'è del fumo vi…	2	Scappare da una situazione	2
11. Cosa vuol dire “questa cravatta è un pugno nell’occhio”?	"Questa cravatta è un pugno nell'occhio" significa che la cravatta in questione è molto vistosa o sgargiante, probabilmente a causa delle sue dimensioni o dei suoi colori. Si tratta di un modo di dire che viene utilizzato per indicare che qualcosa è troppo appariscente o fastidioso per l'occhio. La frase "pugno nell'occhio" si riferisce all'immagine di un pugno che colpisce l'occhio, a indicare c…	1	Questa espressione indica che la cravatta è molto appariscente o fuori luogo.	2	L'espressione idiomatica "questa cravatta è un pugno nell'occhio" viene utilizzata in senso figurato per indicare che la cravatta in questione si abbina molto male con l'outfit, risulta eccessivamente vistosa e di conseguenza offende la vista, ferisce il gusto estetico di chi guarda. Il paragone iperbolico con "un pugno nell'occhio", che ovviamente farebbe molto male, rende l'idea di un effetto m…	1	Movimento incredibilmente lento	2
12. Cosa vuol dire “Franco è la colonna della ditta”?	"Franco è la colonna della ditta" significa che Franco è una persona molto importante o indispensabile per il buon funzionamento della ditta, probabilmente a causa delle sue competenze o della sua esperienza. Si tratta di un modo di dire che viene utilizzato per indicare che qualcuno è fondamentale o indispensabile per il successo di un'attività o di un progetto. La frase "colonna" si riferisce a…	1	Questa frase significa che Franco è una persona molto importante o fondamentale per l'azienda.	1	L'espressione "Franco è la colonna della ditta" è una metafora che indica come Franco sia una figura fondamentale, imprescindibile e che sorregge la società o azienda per cui lavora. Nell'immaginario comune la colonna è un elemento portante e indispensabile che sorregge l'intera struttura dell'edificio. Definire quindi Franco "la colonna della ditta" significa attribuirgli questa funzione di sost…	2	Sentirsi forti, potenti e confidenti	2
13. Cosa vuol dire “Giovanni è il mio braccio destro”?	"Giovanni è il mio braccio destro" significa che Giovanni è una persona di cui ti fidi molto e che ti supporta nei tuoi sforzi o attività. In altre parole, Giovanni è una persona importante per te e svolge un ruolo fondamentale nel tuo lavoro o nelle tue attività personali. Il termine "braccio destro" viene spesso usato per descrivere qualcuno che svolge un ruolo importante nella vita di un'altra…	2	Questa espressione viene utilizzata per indicare che Giovanni è un assistente o un collaboratore molto affidabile.	1	L'espressione "Giovanni è il mio braccio destro" è una locuzione idiomatica che indica come Giovanni sia, in senso metaforico, la persona di cui mi fido di più e su cui faccio più affidamento per portare avanti al meglio il mio lavoro o la mia attività. L'analogia richiama l'importanza del braccio destro per un individuo destrimane, cioè quello più abile, con cui si fanno le azioni più precise o …	1	Tentativo di inganno	2
14. Cosa vuol dire “la critica porta alle stelle questo libro”?	"La critica porta alle stelle questo libro" significa che i critici librari o letterari hanno espresso opinioni molto positive su questo libro e lo hanno elogiato in modo entusiastico. In altre parole, la critica ha riservato al libro recensioni molto positive e lo ha considerato un'opera di alto livello. Ciò può indicare che il libro è ben scritto, ha una trama interessante o ha un significato p…	2	Questa frase significa che il libro ha ricevuto molte recensioni positive.	1	L'espressione "la critica porta alle stelle questo libro" significa che la comunità critica, quindi i recensori, i giornalisti e gli esperti che analizzano e valutano i libri, hanno espresso un giudizio altamente positivo ed entusiastico sull'opera in questione. L'uso dell'immagine iperbolica di "portare alle stelle", quindi elevare fino al cielo, in senso figurato vuol dire lodare in maniera enf…	1	Breve momento di successo che si esaurisce in fretta	2
15. Cosa vuol dire “quel musicista va contro corrente”?	"Andare contro corrente" significa fare qualcosa che va contro le norme o le aspettative della società o della maggioranza. Nel caso di un musicista, potrebbe significare che fa musica che si discosta dai generi o dalle mode popolari, o che esprime idee o punti di vista che vanno contro le norme culturali o le opinioni dominanti. Potrebbe anche significare che si distingue per la sua originalità …	2	Questa espressione indica che il musicista ha uno stile o un approccio unico e non segue le tendenze mainstream.	2	L'espressione "andare controcorrente" si usa in senso figurato per indicare che una persona assume un atteggiamento di dissenso o non conformismo rispetto a ciò che fa o pensa la maggioranza. Quindi dire che "quel musicista va controcorrente" significa che le sue scelte artistiche, i suoi gusti e le sue composizioni musicali non seguono le tendenze predominanti e correnti del momento, non si adeg…	2	Progetti non riusciti come programmato	2
16. Cosa vuol dire “quel ministro è una banderuola”?	"Essere una banderuola" significa essere instabile o incostante nelle proprie idee o nei propri comportamenti. Nel caso di un ministro, potrebbe significare che cambia spesso opinione sui temi politici o che si dimostra indeciso o incerto nelle decisioni che prende. Potrebbe anche significare che viene influenzato facilmente da altre persone o da eventi esterni, o che non segue una linea politica…	2	Questa frase significa che il ministro cambia spesso opinione o posizione.	2	L'espressione "quello è una banderuola" viene utilizzata per indicare, in senso dispregiativo, una persona che non ha una propria personalità né opinioni ferme e ben definite, ma cambia facilmente idea, atteggiamento o posizione in base alle circostanze e a dove tira il vento. Proprio come una banderuola, che è l'indicatore della direzione del vento posto sul tetto delle case, ruota e si muove co…	2	Franco è importante e influente nella compagnia	0
17. Cosa vuol dire “quel soldato è un coniglio”?	"Essere un coniglio" può avere diverse connotazioni, a seconda del contesto in cui viene usato. In generale, potrebbe significare essere timido o pauroso, o avere un atteggiamento di sottomissione o di arrendevolezza. Nel caso di un soldato, potrebbe significare che non è coraggioso o determinato in combattimento, o che non affronta con determinazione le sfide o i pericoli che incontra. Potrebbe …	2	Questa espressione viene utilizzata per indicare che il soldato è timido o pauroso.	2	Dire che "quel soldato è un coniglio" è un'espressione idiomatica negativa usata per indicare che il militare in questione si comporta in modo vile e codardo, proprio come l'animale coniglio è noto nell'immaginario comune per la sua proverbiale pavidità. Descrivendo quel soldato come "un coniglio" lo si accusa dunque di essere un vigliacco, di non avere coraggio, di scappare davanti al pericolo i…	2	Descrive che il libro ha recensioni positive	0
18. Cosa vuol dire “quello scolaro è una cima”?	"Essere una cima" significa essere molto bravo o dotato in qualcosa. Nel caso di uno scolaro, potrebbe significare che è molto intelligente o che ha ottenuto ottimi risultati a scuola. Potrebbe anche significare che ha una buona memoria o una grande capacità di comprensione, o che è particolarmente interessato o impegnato nello studio. In questo modo, lo scolaro viene descritto come una cima, ovv…	2	Questa frase significa che lo studente è molto intelligente o capace.	1	L'espressione "quello scolaro è una cima" viene usata in senso ironico e dispregiativo per indicare che lo studente in questione è tutt'altro che brillante, anzi è piuttosto scarso dal punto di vista intellettivo. La parola "cima" in questo contesto idiomatico viene impiegata in modo antifrastico, cioè per intendere l'esatto contrario: definire quello studente "una cima" significa che è un somaro…	0	Imprevedibile, che agisce d’impulso	0
19. Cosa vuol dire “L’unica salvezza è prendere il largo”?	"Prendere il largo" significa allontanarsi da una situazione o da un luogo, spesso per sfuggire a qualcosa o per cercare una soluzione o una via d'uscita. Nel caso in cui si dice che "l'unica salvezza è prendere il largo", si sta suggerendo che la migliore soluzione per affrontare una situazione difficile o per evitare problemi è quella di allontanarsi da essa. Potrebbe significare, ad esempio, c…	2	Questa espressione indica che l'unica soluzione è andarsene o evitare la situazione.	2	L'espressione "l'unica salvezza è prendere il largo" è una metafora che significa che, in una certa situazione critica o di potenziale pericolo, l'unica soluzione o via di fuga è allontanarsi il più possibile, "prendere il largo" appunto come farebbe una barca in mezzo al mare per mettersi al sicuro. Il senso di questa frase idiomatica è che, di fronte ad alcune circostanze minacciose o compromet…	2	Migliore degli altri in performance	0
20. Cosa vuol dire “la Polizia sa come far cantare i colpevoli”?	"Far cantare i colpevoli" significa ottenere delle confessioni o delle informazioni importanti da persone che sono ritenute colpevoli di qualche reato o di qualche azione illecita. Nel caso in cui si dice che "la Polizia sa come far cantare i colpevoli", si sta suggerendo che la Polizia ha delle tecniche o dei metodi efficaci per indurre le persone a confessare i loro reati o a rivelare informazi…	2	Questa frase significa che la polizia è abile nell'ottenere confessioni dai colpevoli.	2	L'espressione "La polizia sa come far cantare i colpevoli" è una metafora per indicare che la polizia dispone di metodi efficaci, e a volte anche discutibili o ai limiti della legalità, per ottenere confessioni e informazioni dai sospettati durante gli interrogatori. L'immagine del "far cantare" si riferisce al fatto di far rivelare, far sputare fuori la verità ai criminali, anche contro la loro …	2	Confessare, ammettere	0
		GPT 3.5		GPT 4		Claude2		Llama2
Raw Scoring		35		33		31		21
Corrected Scoring		30.5		28.5		26.5		16.5
Percentile ranks		> 50th		> 50th		> 50th		20th-50th
Qualitative Evaluation		Norm		Norm		Norm		Low-norm
Note:
a) When testing GPT-4, an additional statement was added in the prompt to avoid verbosity. The statement was the following: "Rispondi sinteticamente." (Eng. Transl.: Please, provide a concise answer. ").
b) When testing Llama2, an additional statement was added for each item in the prompt to ask the model replying in Italian. The model was otherwise replying in English. The statement added was: "Rispondi in italiano" (Eng. Transl.: "Reply in Italian").

## Sheet: Idioms Comprehension
Prompt - Item (a,b)	GPT 3.5_Answer	GPT 3.5_Score	GPT 4_Answer	GPT 4_Score	Claude2_Answer	Claude2_Score	Llama2_Answer	Llama2_Score
1. Cosa vuol dire “Quella donna si leva il pane di bocca per i figli”?	"Levare il pane di bocca" significa privarsi di qualcosa di essenziale o di importante per qualcun altro. Nel caso in cui si dice che "quella donna si leva il pane di bocca per i figli", si sta suggerendo che la donna rinuncia a qualcosa di importante per se stessa per garantire il benessere o il sostentamento dei suoi figli. Potrebbe significare, ad esempio, che la donna lavora duramente per gua…	2	Questa espressione significa che la donna fa grandi sacrifici per i suoi figli, anche a discapito delle sue necessità.	2	Il significato di questa frase è che quella donna fa grandi sacrifici e rinunce pur di provvedere ai bisogni dei suoi figli. In particolare, il modo di dire "levarsi il pane di bocca" significa privarsi dello stretto necessario per mangiare e vivere, pur di dare da mangiare ai propri figli. Quindi l'immagine che la frase evoca è quella di una madre che, nonostante le sue difficoltà economiche, me…	2	Qualcuno che ha molte responsabilità tutte in una volta	0
2. Cosa vuol dire “davanti a queste difficoltà c'è da mettersi le mani nei capelli”?	"Mettere le mani nei capelli" è un modo di dire che significa essere molto preoccupati o frustrati di fronte a una situazione difficile o complessa. Nel caso in cui si dice che "davanti a queste difficoltà c'è da mettersi le mani nei capelli", si sta suggerendo che la situazione è molto complessa o problematica e che richiede una grande quantità di preoccupazione o di impegno per essere affrontat…	2	Questa frase indica un senso di frustrazione o disperazione di fronte a una situazione difficile.	2	Questa espressione significa reagire con sgomento, costernazione e preoccupazione di fronte a una situazione critica o a delle difficoltà che appaiono insormontabili o che hanno conseguenze molto negative. Il gesto di "mettersi le mani nei capelli" esprime disperazione e impotenza, come a dire "non so più cosa fare o cosa posso fare per risolvere questa situazione". Quindi il senso della frase è …	2	Goffamente, noncurante delle persone e dell’ambiente circostante	0
3. Cosa vuol dire “Antonio scende a rotto di collo dalla cima della montagna”?	"Scendere a rotto di collo" significa muoversi velocemente e con impeto, spesso senza prendere le precauzioni o le precauzioni necessarie. Nel caso in cui si dice che "Antonio scende a rotto di collo dalla cima della montagna", si sta suggerendo che Antonio si sta muovendo velocemente e senza fare attenzione ai pericoli o agli ostacoli che potrebbero esserci lungo il percorso. Potrebbe significar…	2	Questa espressione significa che Antonio scende molto velocemente o precipitosamente dalla montagna.	2	Questa espressione significa che Antonio sta scendendo dalla cima della montagna con molta velocità, in modo preoccupante e pericoloso, senza controllo. Nello specifico: "A rotta di collo": indica una discesa molto rapida, precipitosa, senza attenzione, controllo o cautela. "Scendere a rotta di collo": procedere in discesa a una velocità eccessiva e rischiosa. Quindi il senso complessivo della fr…	2	Persuasiva, che magari suona bene e non mantiene le promesse	0
4. Cosa vuol dire “Quale disgrazia mi capita tra capo e collo”?	"Capi e collo" è un modo di dire che significa "tutto insieme" o "senza motivo". Nel caso in cui si dice "Quale disgrazia mi capita tra capo e collo", si sta esprimendo frustrazione o preoccupazione per un evento negativo o sfortunato che è successo senza un apparente motivo o senza che si fosse fatto nulla per evitarlo. Potrebbe significare, ad esempio, che si è subito una perdita o un danno ina…	2	Questa frase significa che la disgrazia o il problema è arrivato all'improvviso o inaspettatamente.	2	Questa espressione significa che la disgrazia in questione giunge inaspettata e improvvisa, cogliendo di sorpresa la persona che la subisce. Letteralmente evoca l'immagine di qualcosa che cade addosso a qualcuno, colpendolo tra la testa e le spalle, quindi all'improvviso e senza preavviso. Nel dettaglio: "Tra capo e collo": indica la zona della parte superiore del corpo e del collo, quindi una pa…	2	Rubare in un posto piccolo, dove è difficile essere beccati	2
5. Cosa vuol dire “il direttore è una persona alla mano”?	"Essere alla mano" significa essere facile da trattare o da avvicinare, o essere disponibile e pronto ad aiutare gli altri. Nel caso in cui si dice che "il direttore è una persona alla mano", si sta suggerendo che il direttore è una persona che è facile da avvicinare o con cui è facile parlare, o che è disponibile e pronta ad aiutare gli altri. Potrebbe significare, ad esempio, che il direttore è…	2	Questa espressione indica che il direttore è una persona accessibile, amichevole o disponibile.	2	Dire che una persona è "alla mano" significa che è di facile approccio, disponibile, informale nei rapporti con gli altri. Il contrario di una persona che si dà delle arie di superiorità. Nel caso specifico, definire il direttore "una persona alla mano" significa che è un superiore accessibile, che non si comporta in modo autoritario o borioso con i suoi sottoposti. È quindi uno con cui è facile …	1	Verificare con la propria esperienza	0
6. Cosa vuol dire “Giorgio ha le mani bucate”?	"Avere le mani bucate" significa essere molto dispendioso o avere molti debiti. Nel caso in cui si dice che "Giorgio ha le mani bucate", si sta suggerendo che Giorgio ha un alto livello di spese o che ha molti debiti da pagare. Potrebbe significare, ad esempio, che Giorgio ha difficoltà a gestire il proprio denaro o che spende molto più di quanto guadagna. In questo modo, "avere le mani bucate" v…	1	Questa frase significa che Giorgio spende soldi in modo irresponsabile o non riesce a risparmiare.	1	Dire che una persona "ha le mani bucate" significa che tende a spendere e spandere senza ritegno, che è incline allo spreco di denaro, che non riesce a gestire bene le proprie finanze. Nel caso specifico, affermare che "Giorgio ha le mani bucate" vuol dire che è una persona che spende soldi con estrema facilità, che non riesce a trattenersi dal fare acquisti anche superflui o non indispensabili, …	1	Evitare rischi non necessari	0
7. Cosa vuol dire “I ladri fanno man bassa nel negozio”?	"Fare man bassa" significa prendere tutto quello che si può, spesso in modo disordinato o senza rispetto per le proprietà degli altri. Nel caso in cui si dice che "i ladri fanno man bassa nel negozio", si sta suggerendo che i ladri stanno prendendo tutto quello che possono dal negozio, probabilmente in modo disordinato o senza rispetto per le proprietà del negozio o del proprietario. Potrebbe sig…	2	Questa espressione significa che i ladri hanno rubato molte cose dal negozio.	1	Questa espressione significa che i ladri stanno saccheggiando il negozio, portando via con avidità tutto ciò che possono. Nel dettaglio: "Man bassa": indica fare incetta di qualcosa, impadronirsene in grande quantità. "Fare man bassa": prendere, saccheggiare, ripulire un luogo portando via tutto ciò che ha valore. Quindi la frase evoca l'immagine di questi ladri che entrano nel negozio e rubano q…	2	Prendersi un grande rischio con la possibilità di perdere tutto	1
8. Cosa vuol dire “Quel paese è fuori mano”?	"Essere fuori mano" significa essere difficile da raggiungere o da raggiungere facilmente. Nel caso in cui si dice che "quel paese è fuori mano", si sta suggerendo che il paese è difficile da raggiungere o che non è facilmente accessibile. Potrebbe significare, ad esempio, che il paese si trova in una zona remota o che è difficile da raggiungere con i mezzi di trasporto pubblici. In questo modo, …	2	Questa frase indica che il paese è in una posizione isolata o difficile da raggiungere.	2	Dire che un paese è "fuori mano" significa che è situato in una zona isolata e lontana dalle principali vie di comunicazione, difficilmente raggiungibile. Nel dettaglio: "Fuori mano": indica un luogo decentrato, periferico, isolato, distante dalle normali rotte di passage. "Essere fuori mano": trovarsi in una posizione defilata, marginale, poco accessibile. Quindi definire quel paese "fuori mano"…	2	Fornire informazioni rispetto a qualcosa	0
9. Cosa vuol dire “Prima di credere devi toccare con mano”?	“Toccare con mano" significa fare un'esperienza diretta o personale di qualcosa, spesso per avere la certezza o la conferma di qualcosa. Nel caso in cui si dice "Prima di credere devi toccare con mano", si sta suggerendo che è necessario fare un'esperienza diretta o personale di qualcosa per poter avere la certezza o la conferma di ciò che si sta dicendo o di ciò che si sospetta. Potrebbe signifi…	2	Questa espressione significa che devi verificare personalmente prima di credere a qualcosa.	2	Questa espressione significa che per credere veramente a qualcosa non basta sentirlo dire o vederlo, ma bisogna fare un'esperienza diretta e concreta, verificandolo di persona. Il senso è che non ci si può basare solo su asserzioni o testimonianze altrui, ma per sviluppare una convinzione autentica su qualcosa è necessario sperimentarla sulla propria pelle, venirne a contatto in prima persona. Qu…	2	Situazione ridicola, assurda	0
10. Cosa vuol dire “la nuova automobile costa un occhio della testa”?	"Costare un occhio della testa" è un modo di dire che significa essere molto costoso. Nel caso in cui si dice che "la nuova automobile costa un occhio della testa", si sta suggerendo che la nuova automobile ha un prezzo molto alto. Potrebbe significare, ad esempio, che la nuova automobile è un lusso o che ha un prezzo che rappresenta una grande spesa per la persona che vuole acquistarla. In quest…	2	Questa frase significa che la nuova auto è molto costosa.	1	Questa espressione significa che il prezzo della nuova automobile in questione è molto alto, eccessivamente dispendioso, esagerato. Nel dettaglio: - "Costare un occhio della testa": indica avere un prezzo elevatissimo, quasi proibitivo per la maggior parte delle persone. - "Costare quanto un occhio" si usa per enfatizzare che qualcosa ha un valore altissimo, che per molti sarebbe difficile o impo…	2	Essere un credulone, facile da ingannare	0
11. Cosa vuol “meglio evitare di dare nell’occhio”?	"Dare nell'occhio" significa attirare l'attenzione o l'interesse delle altre persone in modo negativo o inappropriato. Nel caso in cui si dice "meglio evitare di dare nell'occhio", si sta suggerendo che è meglio evitare di attirare l'attenzione o l'interesse delle altre persone in modo negativo o inappropriato. Potrebbe significare, ad esempio, che è meglio evitare di fare o di dire cose che potr…	2	Questa espressione indica che è meglio evitare di attirare l'attenzione su di sé.	2	Questa espressione significa che è preferibile non attirare troppo l'attenzione su di sé, passare inosservati, evitare di fare cose che possano destare particolare interesse o clamore intorno alla propria persona. Nel dettaglio: - "Dare nell'occhio" indica attirare gli sguardi su di sé, risaltare in mezzo agli altri, rendersi vistoso e appariscente. - "Meglio evitare di dare nell'occhio" equivale…	2	Vivere estrema difficoltà, fino anche a farsi male fisicamente	0
12. Cosa vuol dire “Le contrarietà mi fanno saltare la mosca al naso”?	"Saltare la mosca al naso" è un modo di dire che significa essere molto irritati o esasperati. Nel caso in cui si dice "Le contrarietà mi fanno saltare la mosca al naso", si sta suggerendo che le contrarietà o gli ostacoli che si incontrano causano una forte irritazione o esasperazione. Potrebbe significare, ad esempio, che le difficoltà o gli imprevisti che si incontrano sono molto stressanti o …	2	Questa frase significa che le difficoltà o i problemi causano irritazione o fastidio.	1	Questa espressione significa che le contrarietà, ossia gli inconvenienti, gli intoppi e i problemi, tendono a far arrabbiare molto facilmente la persona che parla, irritandola e facendole perdere la pazienza con grande immediatezza. Nel dettaglio: - "Saltare la mosca al naso" si usa per intendere arrabbiarsi repentinamente anche per motivi di poco conto. - L'immagine che evoca è quella della tipi…	1	Esperienza di un problema persistente che è causa di problemi	0
13. Cosa vuol dire “rischi di rimanere con un pugno di mosche”?	"Rimanere con un pugno di mosche" è un modo di dire che significa ottenere pochi o nessun risultato o beneficio da un'azione o da uno sforzo. Nel caso in cui si dice "rischi di rimanere con un pugno di mosche", si sta suggerendo che c'è il rischio di ottenere pochi o nessun risultato o beneficio da un'azione o da uno sforzo. Potrebbe significare, ad esempio, che c'è il rischio di non ottenere ciò…	2	Questa espressione significa che rischi di rimanere con niente o di non ottenere nulla.	2	Questa espressione significa che c'è il rischio di ritrovarsi con un nulla di fatto, di restare a mani vuote senza essere riusciti a concludere ciò che ci si era prefissi o ad ottenere il risultato sperato. Nel dettaglio: - "Un pugno di mosche" si usa per intendere niente, un vuoto assoluto, indifferente. - "Rimanere con un pugno di mosche" vuol dire fallire nel proprio intento ed essere delusi. …	2	Sentirsi arrabbiati	0
14. Cosa vuol dire “mi hai messo la pulce nell’orecchio”?	"Metterti la pulce nell'orecchio" significa suggerire o suscitare un'idea o un dubbio che resta in sospeso. Nel caso in cui si dice "mi hai messo la pulce nell'orecchio", si sta suggerendo che qualcuno ha suggerito o suscitato un'idea o un dubbio che resta in sospeso nella mente di chi parla. Potrebbe significare, ad esempio, che qualcuno ha sollevato una questione o un problema che richiede ulte…	2	Questa frase significa che hai suscitato dubbi o curiosità	2	Questa espressione significa che mi hai insinuato un dubbio o un sospetto, mi hai fatto venire un’idea o un piccolo tarlo in testa, stimolando la mia curiosità o la mia attenzione su qualcosa. Nel dettaglio: - "Mettere la pulce nell'orecchio" significa sollevare un dubbio, un'incertezza o un'insinuazione poco definita ma intrigante. - Deriva dal fastidio provocato dal salterellare di una pulce at…	2	Qualcosa di estremamente inaspettato o inusuale	0
15. Cosa vuol dire “la spia deve svuotare il sacco”?	"Svuotare il sacco" è un modo di dire che significa confessare o rivelare tutto ciò che si sa. Nel caso in cui si dice "la spia deve svuotare il sacco", si sta suggerendo che la spia deve confessare o rivelare tutto ciò che sa. Potrebbe significare, ad esempio, che la spia deve fornire informazioni o segreti che ha raccolto o che deve ammettere il proprio ruolo o le proprie azioni. In questo modo…	2	Questa espressione significa che la spia deve rivelare tutte le informazioni che conosce.	2	Questa espressione significa che la spia deve rivelare tutto quello che sa, deve confessare completamente e senza omettere alcun dettaglio rilevante. Nel dettaglio: - "Vuotare il sacco" si usa quando qualcuno deve confessare tutta la verità su una faccenda, dicendo proprio ogni cosa senza tralasciare nulla. - Deriva dall'immagine di un sacco pieno di cui si fa uscire tutto il contenuto fino a qua…	2	Qualcosa di troppo costoso	2
16. Cosa vuol dire “Franco torna a casa con le pive nel sacco”?	"Tornare a casa con le pive nel sacco" è un modo di dire che significa tornare a casa senza successo o senza aver ottenuto ciò che si era sperato. Nel caso in cui si dice "Franco torna a casa con le pive nel sacco", si sta suggerendo che Franco è tornato a casa senza successo o senza aver ottenuto ciò che si era sperato. Potrebbe significare, ad esempio, che Franco è tornato a casa senza aver rag…	1	Questa frase significa che Franco torna a casa senza aver ottenuto ciò che voleva.	1	Questa espressione significa che Franco torna a casa a mani vuote, senza essere riuscito nel suo intento, deluso per non aver concluso ciò che si era prefissato di fare. Nel dettaglio: - "Tornare con le pive nel sacco" si usa quando si fallisce in qualche impresa o missione e si fa ritorno senza aver combinato nulla. - Le "pive" qui stanno ad indicare oggetti inutili, che producono solo rumore va…	2	Difficoltà nel gestire situazioni o emozioni contrastanti	0
17. Cosa vuol dire “A teatro oggi ci sono quattro gatti”?	"Ci sono quattro gatti" è un modo di dire che significa che c'è poca gente o che c'è un'affluenza scarsa. Nel caso in cui si dice "A teatro oggi ci sono quattro gatti", si sta suggerendo che oggi al teatro c'è poca gente o che c'è un'affluenza scarsa. Potrebbe significare, ad esempio, che ci sono pochi spettatori o che il teatro è poco frequentato. In questo modo, "ci sono quattro gatti" viene ut…	2	Questa espressione indica che c'è poca gente al teatro	2	Questa espressione significa che oggi al teatro c'è molta poca gente, il pubblico è scarso, scarsissimo. L'affluenza è davvero minima. Nel dettaglio: - "Quattro gatti" si usa per intendere una quantità molto esigua di persone o cose. - Deriva dal miagolio sommesso e intermittente di pochi gatti per dire che c'è molto poco rumore, quindi molta poca presenza. Quindi dire che al teatro ci sono "quat…	2	Qualcuno che ti mente o che diffonde bugie sul tuo conto	0
18. Cosa vuol dire “ti do carta bianca per questo progetto”?	"Dare carta bianca" significa dare libertà o autorità totale a qualcuno per fare qualcosa. Nel caso in cui si dice "ti do carta bianca per questo progetto", si sta suggerendo che si sta dando libertà o autorità totale a qualcuno per fare qualcosa relativo a un progetto specifico. Potrebbe significare, ad esempio, che si sta dando a qualcuno la possibilità di agire senza restrizioni o di prendere …	2	Questa frase significa che hai piena libertà di agire o decidere su questo progetto.	2	Dire a qualcuno "Ti do carta bianca" significa dare totale libertà di azione, concedere piena autonomia decisionale e operativa su un determinato progetto o incarico. Nel dettaglio: - "Carta bianca" si riferisce alla possibilità di agire senza limitazioni o imposizioni specifiche da parte di altri. - Equivale quindi a una delega completa e incondizionata su un incarico o mansione. Quindi, nel cas…	2	Lasciare una situazione con più problemi di quanti ce ne fossero all’inizio	0
19. Cosa vuol dire “Giorgio ha la coda di paglia”?	"Avere la coda di paglia" è un modo di dire che significa essere facilmente scoperto o svelato. Nel caso in cui si dice "Giorgio ha la coda di paglia", si sta suggerendo che Giorgio è facilmente scoperto o svelato. Potrebbe significare, ad esempio, che Giorgio ha difficoltà a nascondere o a mentire o che è facilmente scoperto quando commette un'azione o un reato. In questo modo, "avere la coda di…	0	Questa espressione significa che Giorgio si sente in colpa o ha qualcosa da nascondere.	1	Avere "la coda di paglia" è un modo di dire che significa avere la coscienza sporca, temere di essere scoperti per qualcosa di sbagliato che si è fatto, e per questo sentirsi sempre sotto accusa o sulla difensiva. Nel caso specifico, dire che "Giorgio ha la coda di paglia" vuol dire che è una persona che evidentemente ha qualcosa da nascondere o di cui vergognarsi, delle azioni riprovevoli per cu…	2	Possibilità di un nuovo inizio senza gli errori passati	0
20. Cosa vuol dire “Bisogna andare con i piedi di piombo”?	"Andare con i piedi di piombo" è un modo di dire che significa essere cauti o attenti a ciò che si fa. Nel caso in cui si dice "Bisogna andare con i piedi di piombo", si sta suggerendo che è necessario essere cauti o attenti a ciò che si fa. Potrebbe significare, ad esempio, che è necessario agire con prudenza o con circospezione o che è importante valutare attentamente le conseguenze delle propr…	2	Questa frase significa che bisogna procedere con cautela o prudenza.	2	Questa espressione significa che nella vita è sempre necessario agire con molta prudenza e cautela, avanzando passo dopo passo con circospezione prima di prendere qualsiasi decisione o fare qualcosa di rischioso o irreversibile. Nel dettaglio: - "Andare coi piedi di piombo" vuol dire procedere lentamente e con attenzione estrema per non commettere errori. - Deriva dall'immagine di sollevare e pos…	2	Essere cauti e prudenti	2
		GPT 3.5		GPT 4		Claude2		Llama2
Raw Scoring		36		34		37		7
Corrected Scoring		31.75		29.75		32.75		2.75
Percentile ranks		> 50th		> 50th		> 50th		< 5th
Qualitative Evaluation		Norm		Norm		Norm		Impaired
Note:
a) When testing GPT-4, an additional statement was added in the prompt to avoid verbosity. The statement was the following: "Rispondi sinteticamente." (Eng. Transl.: Please, provide a concise answer. ").
b) When testing Llama2, an additional statement was added for each item in the prompt to ask the model replying in Italian. The model was otherwise replying in English. The statement added was: "Rispondi in italiano" (Eng. Transl.: "Reply in Italian").

## Sheet: Anaphoric Reference
Prompt - Item	Answer Options	Right Answer	GPT 3.5_Answer	GPT 3.5_Score	GPT 4_Answer	GPT 4_Score	Claude2_Answer	Claude2_Score	Llama2_Answer	Llama2_Score
Paolo ha provato a chiamare Giorgio al telefono, ma non era disponibile. Domanda: Chi ‘non era disponibile’?	A.Paolo B.Giorgio	B.Giorgio	La risposta corretta è B. Giorgio non era disponibile.	1	Giorgio. Questo perché il pronome “non era” si riferisce al soggetto più vicino, che in questo caso è Giorgio. Se Paolo non fosse stato disponibile, la frase sarebbe stata: “Paolo ha provato a chiamare Giorgio al telefono, ma lui non era disponibile.”	1	Sulla base del contesto fornito, "non era disponibile" si riferisce a Giorgio. La frase dice che Paolo ha provato a chiamare Giorgio al telefono, ma Giorgio non era disponibile. Quindi Giorgio è la persona che non era disponibile quando Paolo ha provato a chiamarlo.	1	According to the sentence, Giorgio wasn't available. The phrase "non era disponibile" means "he wasn't available" or "he wasn't in a position to receive the call."	1
Nella tempesta, l’albero è caduto e ha sfondato il tetto della mia casa. Ora, devo rimuoverlo. Domanda: Cosa ‘deve essere rimosso’?	A.L’albero B.Il tetto	A.L’albero	La risposta corretta è A. L'albero deve essere rimosso.	1	L’albero. Questo perché il pronome “Io” si riferisce al complemento oggetto più vicino, che in questo caso è l’albero. Se il tetto dovesse essere rimosso, la frase sarebbe stata “Nella tempesta, l’albero è caduto e ha sfondato il tetto della mia casa. Ora, devo rimuoverlo”.	1	"Nella frase 'Nella tempesta, l’albero è caduto e ha sfondato il tetto della mia casa. Ora, devo rimuoverlo', ciò che 'deve essere rimosso' è l'albero."	1	According to the sentence, the tree that fell during the storm and broke through the roof of your house needs to be removed. The phrase "deve essere rimosso" means "it needs to be removed."	1
Tutti hanno apprezzato i biscotti alle mandorle mentre solo a poche persone sono piaciuti i biscotti alla cannella. La prossima volta dovremmo farne di meno. Domanda: ‘Quale tipo di biscotti dovremmo fare di meno la prossima volta’?	A.I biscotti alle mandorle B.I biscotti alla cannella	B.I biscotti alla cannella	La risposta corretta è B. Dovremmo fare meno biscotti alla cannella la prossima volta.	1	I biscotti alla cannella: Questo perché il pronome “ne” si riferisce al complemento di specificazione più vicino, che in questo caso è i biscotti alla cannella. Se i biscotti alle mandorle dovessero essere fatti di meno, la frase sarebbe stata “Tutti hanno apprezzato i biscotti alle mandorle mentre solo a poche persone sono piaciuti i biscotti alla cannella. La prossima volta dovremmo farne di me…	1	"Dall'affermazione fornita si evince che: - Tutti hanno apprezzato i biscotti alle mandorle - Solo a poche persone sono piaciuti i biscotti alla cannella Quindi la risposta è: La prossima volta dovremmo fare di meno i biscotti alla cannella."	1	According to the sentence, the biscotti alla cannella (cinnamon biscuits) were not well-liked by many people, so it would be a good idea to make fewer of those the next time. The phrase "dovremmo fare di meno" means "we should make fewer" or "we should reduce the number of."	1
Tommaso ha dato a Raffaele un passaggio a scuola così non avrebbe dovuto camminare da solo. Domanda: Chi ‘non avrebbe dovuto camminare da solo’?	A.Tommaso B.Raffaele	B.Raffaele	La risposta corretta è B. Raffaele non avrebbe dovuto camminare da solo.	1	Raffaele. L’antecedente del pronome “non avrebbe dovuto” è il complemento di termine “a Raffaele”	1	"Raffaele non avrebbe dovuto camminare da solo, perché Tommaso gli ha dato un passaggio a scuola."	1	According to the sentence, Raffaele would not have had to walk alone because Tommaso gave him a ride to school. The phrase "non avrebbe dovuto camminare da solo" means "he wouldn't have had to walk alone."	1
Anna ha chiesto a Maria a che ora chiude la biblioteca, perché lei lo ha dimenticato. Domanda: Chi ‘lo ha dimenticato’?	A.Maria B.Anna	B.Anna	La risposta corretta è B. Anna ha dimenticato a che ora chiude la biblioteca.	1	Anna. Questo perché il pronome “lei” si riferisce al soggetto della frase principale, che in questo caso è Anna. Se Maria lo avesse dimenticato, la frase sarebbe stata “Anna ha chiesto a Maria a che ora chiude la biblioteca, perché lei lo aveva dimenticato”.	1	"Secondo la frase fornita, 'lei' si riferisce ad Anna. Quindi la risposta è che Anna ha dimenticato a che ora chiude la biblioteca."	1	The correct answer is B. The phrase "lo ha dimenticato" refers to Anna, who had forgotten the closing time of the library.	1
Il sacco di patate era stato posizionato sopra il sacco di farina, quindi doveva essere spostato per primo. Domanda: Cosa ‘doveva essere spostato per primo’?	A.Il sacco di patate B.Il sacco di farina	A.Il sacco di patate	La risposta corretta è A. Il sacco di patate doveva essere spostato per primo.	1	Il sacco di patate. Questo perché il pronome “doveva” si riferisce al soggetto della frase subordinata, che in questo caso è il sacco di patate. Se il sacco di farina dovesse essere spostato per primo, la frase sarebbe stata: “Il sacco di patate era stato posizionato sopra il sacco di farina, quindi questo doveva essere stato spostato per primo”.	1	"Il sacco di patate doveva essere spostato per primo, perché era stato posizionato sopra il sacco di farina."	1	The correct answer is A. The phrase "doveva essere spostato per primo" refers to the sacco di patates (potato sack) which was placed on top of the sacco di farina (flour sack), therefore it had to be moved first.	1
I giornalisti hanno intervistato i protagonisti del nuovo film. Sono stati molto insistenti, quindi l'intervista è durata a lungo. Domanda: Chi ‘è stato molto insistente’?	A.I giornalisti B.I protagonisti	A.I giornalisti	La risposta corretta è A. I giornalisti sono stati molto insistenti.	1	I giornalisti. Questo perché il pronome “sono stati” si riferisce al soggetto della frase principale, che in questo caso è i giornalisti. Se i protagonisti del nuovo film fossero stati molto insistenti, la frase sarebbe stata: “I giornalisti hanno intervistato i protagonisti del nuovo film. Questi sono stati molto insistenti, quindi l’intervista è durata a lungo”.	1	Sulla base del testo fornito, la risposta corretta è: A. I giornalisti Il testo dice: "I giornalisti hanno intervistato i protagonisti del nuovo film. Sono stati molto insistenti, quindi l'intervista è durata a lungo." Dal contesto si evince che "sono stati molto insistenti" si riferisce ai giornalisti, che hanno fatto una lunga intervista insistendo molto con le loro domande.	1	The correct answer is A. The phrase "sono stati molto insistenti" refers to the journalists, who were very insistent during the interview.	1
Tutti hanno apprezzato i biscotti alle mandorle mentre solo a poche persone sono piaciuti i biscotti alla cannella. La prossima volta dovremmo farne di più. Domanda: ‘Quale tipo di biscotti dovremmo fare di più la prossima volta’?	A.I biscotti alle mandorle B.I biscotti alla cannella	A.I biscotti alle mandorle	La risposta corretta è A. Dovremmo fare più biscotti alle mandorle la prossima volta.	1	I biscotti alle mandorle. Questo perché il pronome “ne” si riferisce al complemento di specificazione più lontano, che in questo caso è i biscotti alle mandorle. Se i biscotti alla cannella dovessero essere fatti di più, la frase sarebbe stata: “Tutti hanno apprezzato i biscotti alle mandorle mentre solo a poche persone sono piaciuti i biscotti alla cannella. La prossima volta dovremmo farli …	1	"Dato che tutti hanno apprezzato i biscotti alle mandorle mentre solo poche persone hanno gradito quelli alla cannella, la risposta corretta è: A. I biscotti alle mandorle"	1	The correct answer is A. The phrase "tutti hanno apprezzato" refers to the biscotti alle mandorle (almond biscuits) being well-liked by everyone, whereas only a few people liked the biscotti alla cannella (cinnamon biscuits).	1
I giornalisti hanno intervistato i protagonisti del nuovo film. Sono stati molto collaborativi, quindi l'intervista è durata a lungo. Domanda: Chi ‘è stato molto collaborativo’?	A.I giornalisti B.I protagonisti	B.I protagonisti	La risposta corretta è B. I protagonisti sono stati molto collaborativi.	1	I protagonisti del nuovo film. Questo si deduce dal fatto che il pronome “sono” si riferisce al soggetto più vicino, che in questo caso sono i protagonisti.	1	B. I protagonisti	1	The correct answer is A. The phrase "sono stati molto collaborativi" refers to the journalists, who were very cooperative during the interview.	0
L’uomo non poteva sollevare suo figlio perché era molto debole. Domanda: Chi ‘era debole’?	A.L’uomo B.Il figlio	A.L’uomo	La risposta corretta è A. L'uomo era debole.	1	L’uomo. Questo si deduce dal fatto che il pronome “era” si riferisce al soggetto della frase principale, che in questo caso è l’uomo.	1	"Secondo il testo, 'L'uomo non poteva sollevare suo figlio perché era molto debole', si può dedurre che chi era debole era l'uomo. Quindi la risposta corretta è: A. L'uomo"	1	The correct answer is B. The phrase "era molto debole" refers to the son, who was very weak.	0
Il sacco di patate era stato posizionato sotto il sacco di farina, quindi doveva essere spostato per primo. Domanda: Cosa ‘doveva essere spostato per primo’?	A.Il sacco di patate B.Il sacco di farina"	B.Il sacco di farina	La risposta corretta è A. Il sacco di patate doveva essere spostato per primo.	0	Il sacco di patate. Questo si deduce dal fatto che il pronome “doveva” si riferisce al soggetto della frase subordinata, che il sacco di patate	0	Il sacco di patate era stato posizionato sotto il sacco di farina, quindi il sacco di patate doveva essere spostato per primo. La risposta corretta è: A. Il sacco di patate	0	The correct answer is A. The phrase "doveva essere spostato per primo" refers to the sacco di patate (potato sack) which was placed underneath the sacco di farina (flour sack), therefore it had to be moved first.	0
Pietro invidia Martino perché ha molto successo. Domanda: Chi ‘ha molto successo’?	A.Pietro B.Martino	B.Martino	La risposta corretta è B. Martino ha molto successo.	1	Martino ha molto successo. Questo si deduce dal fatto che il pronome “ha” si riferisce al complemento oggetto della frase principale, che in questo caso è Martino.	1	B. Martino	1	The correct answer is B. The phrase "ha molto successo" refers to Martino, who has a lot of success.	1
L’uomo non poteva sollevare suo figlio perché era molto pesante. Domanda: Chi ‘era pesante’?	A.L’uomo B.Il figlio	B.Il figlio	La risposta corretta è B. Il figlio era molto pesante e quindi l'uomo non poteva sollevarlo.	1	Suo figlio. Questo si deduce dal fatto che l’aggettivo “troppo” si riferisce al complemento oggetto della frase principale, che in questo caso è suo figlio.	1	L'uomo non poteva sollevare suo figlio perché era molto pesante. La frase indica che era il figlio ad essere molto pesante, quindi la risposta corretta è: B. Il figlio	1	The correct answer is B. The phrase "era molto pesante" refers to the son, who was very heavy.	1
La poltrona non può passare attraverso la porta perché è troppo larga. Domanda: Cos'è ‘troppo larga’?	A.La poltrona B.La porta.	A.La poltrona	La risposta corretta è B. La porta è troppo larga.	0	La poltrona. Questo si deduce dal fatto che l’aggettivo “troppo” si riferisce al soggetto della frase principale, che in questo caso è la poltrona.	1	Ok, analizziamo la frase: "La poltrona non può passare attraverso la porta perché è troppo larga." Qui si dice che la poltrona non può passare attraverso la porta. Il motivo è che "è troppo larga". Il pronome "è" si riferisce alla poltrona, quindi la risposta corretta è: A. La poltrona La poltrona è l'elemento che viene descritto come "troppo larga" e quindi è la poltrona ad essere troppo larga p…	1	The correct answer is B. The phrase "è troppo larga" refers to the door, which is too narrow for the sofa to fit through.	0
Paolo ha provato a chiamare Giorgio al telefono, ma non ci è riuscito. Domanda: Chi ‘non ci è riuscito’?	A.Paolo B.Giorgio	A.Paolo	La risposta corretta è A. Paolo non ci è riuscito.	1	Paolo. Questo si deduce dal fatto che il pronome “ci” si riferisce al soggetto della frase principale, che in questo caso è Paolo.	1	"Secondo il testo, Paolo ha provato a chiamare Giorgio al telefono, ma non ci è riuscito. Quindi 'non ci è riuscito' si riferisce a Paolo. La risposta corretta è: A. Paolo"	1	The correct answer is A. The phrase "non ci è riuscito" refers to Paolo, who was not able to call Giorgio.	1
Nella tempesta, l’albero è caduto e ha sfondato il tetto della mia casa. Ora, devo ripararlo. Domanda: Cosa ‘deve essere riparato’?	A.L’albero B.Il tetto	B.Il tetto	La risposta corretta è B. Il tetto deve essere riparato.	1	Il tetto della mia casa. Questo si deduce dal fatto che il verbo “riparare” si riferisce al complemento oggetto della frase principale, che in questo caso è il tetto della mia casa.	1	"Dalla frase si evince che l'albero è caduto durante la tempesta e ha sfondato il tetto della casa. Quindi quello che deve essere riparato è il tetto della casa. La risposta corretta è B."	1	The correct answer is B. The phrase "deve essere riparato" refers to the roof of the house, which needs to be repaired after the tree fell and broke through it during the storm.	1
Anna ha chiesto a Maria a che ora chiude la biblioteca, ma lei lo ha dimenticato. Domanda: Chi ‘lo ha dimenticato’?	A.Maria B.Anna	A.Maria	La risposta corretta è A. Maria ha dimenticato a che ora chiude la biblioteca.	1	Maria. Questo si deduce dal fatto che il pronome “lei” si riferisce al complemento oggetto della frase principale, che in questo caso è Maria.	1	OK, analizziamo la frase: Anna ha chiesto a Maria a che ora chiude la biblioteca, ma lei lo ha dimenticato. "Anna" ha fatto una domanda a "Maria" su quando chiude la biblioteca. Ma poi si dice "lei lo ha dimenticato". Siccome il soggetto della seconda frase è "lei", e l'unico personaggio femminile a cui può riferirsi è Maria, la risposta corretta è: A. Maria	1	The correct answer is B. The phrase "lo ha dimenticato" refers to Anna, who had forgotten the closing time of the library.	0
Pietro invidia Martino anche se ha molto successo. Domanda: Chi ‘ha molto successo’?	A.Pietro B.Martino	A.Pietro	La risposta corretta è B. Martino ha molto successo.	0	Pietro. Questo si deduce dal fatto che la congiunzione “anche se” introduce una frase concessiva, che esprime un fatto contrario a quello principale, ma non lo impedisce. Quindi, il soggetto della frase concessiva è lo stesso della frase principale, che in questo caso è Pietro.	1	Ok, analizziamo la frase: "Pietro invidia Martino anche se ha molto successo." Da come è costruita la frase, "ha molto successo" si riferisce a Martino, non a Pietro. Infatti Pietro invidia Martino proprio perché Martino ha molto successo. Quindi la risposta corretta è: B. Martino	1	The correct answer is B. The phrase "ha molto successo" refers to Martino, who has a lot of success.	0
La poltrona non può passare attraverso la porta perché è troppo stretta. Domanda: Cos'è troppo stretta?	A.La poltrona B.La porta.	B.La porta.	La risposta corretta è B. La porta è troppo stretta.	1	La porta. L’antecedente dell’aggettivo “troppo stretta” è il soggetto della proposizione subordinata “la porta”	1	"La risposta corretta è B. La porta. La frase dice che 'la poltrona non può passare attraverso la porta perché è troppo stretta'. Quindi ciò che è troppo stretto è la porta, non la poltrona. La poltrona è troppo larga per passare attraverso la porta stretta."	1	The correct answer is B. The phrase "è troppo stretta" refers to the door, which is too narrow for the sofa to fit through.	1
Tommaso ha dato a Raffaele un passaggio a scuola così non avrebbe dovuto guidare da solo. Domanda: Chi ‘non avrebbe dovuto guidare da solo’?	A.Tommaso B.Raffaele	A.Tommaso	La risposta corretta è B. Raffaele non avrebbe dovuto guidare da solo.	0	Tommaso. L’antecedente del pronome “Non avrebbe dovuto” è il soggetto della proposizione principale “Tommaso”.	1	B. Raffaele	0	The correct answer is B. The phrase "non avrebbe dovuto guidare da solo" refers to Raffaele, who would not have had to drive alone to school if Tommaso had given him a ride.	0
				GPT 3.5		GPT 4		Claude2		Llama2
Raw Scoring				16		19		18		13
MMSE				25.45		27.31		26.69		23.59
Qualitative Evaluation				Norm		Norm		Norm		Mildly Impaired

## Sheet: Planning
Starting position		Spatial relations	GPT 3.5_Answer	GPT 3.5_Score	GPT 4_Answer	GPT 4_Score	Claude2_Answer	Claude2_Score	Llama2_Answer	Llama2_Score
#VALUE!		Here are three pegs of different lengths, from left to right: one big, one medium, and one small. Then there are three balls of different colours: one orange, one light blue, and one green. Right now the orange ball is in the big peg. The green ball is in the big peg. The orange ball is above the green ball in the big peg. The light blue ball is in the middle peg. The small peg is empty. Question…	1. The green ball is under the orange ball. 2. Nothing is above the green ball. 3. The medium peg is on the right of the green ball. 4. The medium peg is on the right of the orange ball. 5. The small peg is on the left of the light blue ball	2 out of 5	Based on your description of the picture: Under the orange ball is the green ball. Above the green ball is the orange ball. To the right of the green ball is the light blue ball. To the right of the orange ball is the light blue ball. To the left of the light blue ball is the orange ball (since the orange and green balls are on the same peg, and the peg is to the left of the light blue ball's peg…	4.5 out of 5	The green ball is under the orange ball in the big peg The orange ball is above the green ball in the big peg The medium peg is on the right of the green ball The medium peg is on the right of the orange ball The big peg is on the left of the light blue ball	3 out of 5
				GPT 3.5_Answer			GPT 3.5 Score	GPT 4_Answer			GPT 4_Score	Claude2_Answer			Claude2_Score	Llama2_Answer			Llama2_Score
Goal position		Maximum number of moves	Input prompt	1st attempt	2nd attempt	3rd attempt	Score	1st attempt	2nd attempt	3rd attempt	Score	1st attempt	2nd attempt	3rd attempt	Score	1st attempt	2nd attempt	3rd attempt	Score
#VALUE!		2	Qui ci sono tre pioli di lunghezza diversa: uno grande, uno medio, e uno piccolo. Ci sono poi tre palline di colore diverso: una arancione, una celeste, una verde. Partendo dalla [POSIZIONE DI PARTENZA], ti chiederò di scrivermi quali sono le sequenze di azioni che un essere umano dovrebbe compiere per poter posizionare le palline sui pioli così come indicato nella [POSIZIONE DA RAGGIUNGERE]. Ci …	[SOLUZIONE] 1. Muovi la pallina celeste dal piolo grande al piolo medio. In questo modo, la pallina celeste sarà sopra la pallina arancione. 2. Muovi la pallina verde dal piolo grande al piolo medio. In questo modo, la pallina verde sarà sotto la pallina celeste. 3. Muovi la pallina celeste dal piolo medio al piolo grande. In questo modo, la pallina celeste sarà sopra la pallina verde nel piolo g…	Mi scuso per l'errore nella mia risposta precedente. Ecco la soluzione corretta per la posizione di partenza e quella da raggiungere corretta: [POSIZIONE DI PARTENZA] In questo momento la pallina arancione è nel piolo grande. La pallina verde è nel piolo grande. La pallina arancione è sopra la pallina verde nel piolo grande. La pallina celeste è nel piolo medio. Il piolo piccolo è vuoto. [POSIZIO…	Mi scuso ancora per l'errore nella mia risposta precedente. Ecco la soluzione corretta per la posizione di partenza e quella da raggiungere: [POSIZIONE DI PARTENZA] In questo momento la pallina arancione è nel piolo grande. La pallina verde è nel piolo grande. La pallina arancione è sopra la pallina verde nel piolo grande. La pallina celeste è nel piolo medio. Il piolo piccolo è vuoto. [POSIZIONE…	1	Per raggiungere la posizione desiderata, segui queste tre mosse: Muovi la pallina arancione dal piolo grande al piolo medio. Muovi la pallina verde dal piolo grande al piolo piccolo. Muovi la pallina celeste dal piolo medio al piolo grande, posizionandola sopra la pallina verde.	Hai ragione, ho violato la regola 5. Ecco la soluzione corretta in tre mosse: Muovi la pallina arancione dal piolo grande al piolo piccolo. Muovi la pallina verde dal piolo grande al piolo medio. Muovi la pallina celeste dal piolo medio al piolo grande, posizionandola sopra la pallina verde.	Mi scuso per l'errore. Ecco la sequenza corretta delle mosse: Muovi la pallina arancione dal piolo grande al piolo medio. Muovi la pallina verde dal piolo grande al piolo piccolo. Muovi la pallina arancione dal piolo medio al piolo grande, posizionandola sopra la pallina verde. Ora la pallina verde è nel piolo grande, la pallina celeste è nel piolo medio, e la pallina arancione è nel piolo grande…	0	1. Spostate la perlina verde dal piolo grande al piolo medio. In questo modo la perlina verde si posiziona sopra la perlina azzurra nel piolo medio. 2. Spostate la perlina arancione dal piolo grande al piolo piccolo.	1. Spostare la perlina arancione dal piolo grande al piolo piccolo. 2. Spostate la perlina verde dal piolo grande al piolo medio. In questo modo la perlina verde si posiziona sopra la perlina azzurra.	-	2	"Capisco, cercherò di aiutarti a risolvere il problema. Ecco la mia soluzione: 1. Muovo la pallina verde dal piolo grande al piolo medio. 2. Muovo la pallina rossa dal piolo grande al piolo piccolo. Ora la posizione è questa: * Piolo grande: vuoto * Piolo medio: pallina blu e pallina verde * Piolo piccolo: pallina rossa Spero che questa soluzione risolva il problema. Se hai bisogno di ulteriori a…	"Mi dispiace, hai ragione. Ecco una nuova soluzione: 1. Muovo la pallina rossa dal piolo grande al piolo medio. 2. Muovo la pallina verde dal piolo grande al piolo piccolo. Ora la posizione è questa: * Piolo grande: vuoto * Piolo medio: pallina rossa e pallina blu * Piolo piccolo: pallina verde Spero che questa soluzione risolva il problema. Se hai bisogno di ulteriori aiuti, non esitare a chiede…	"Mi dispiace, hai ragione ancora. Ecco una terza soluzione: 1. Muovo la pallina rossa dal piolo grande al piolo medio. 2. Muovo la pallina verde dal piolo grande al piolo piccolo. 3. Muovo la pallina blu dal piolo medio al piolo piccolo. Ora la posizione è questa: * Piolo grande: vuoto * Piolo medio: vuoto * Piolo piccolo: pallina rossa, pallina verde e pallina blu Spero che questa soluzione riso…	0
#VALUE!		2	Qui ci sono tre pioli di lunghezza diversa: uno grande, uno medio, e uno piccolo. Ci sono poi tre palline di colore diverso: una arancione, una celeste, una verde. Partendo dalla [POSIZIONE DI PARTENZA], ti chiederò di scrivermi quali sono le sequenze di azioni che un essere umano dovrebbe compiere per poter posizionare le palline sui pioli così come indicato nella [POSIZIONE DA RAGGIUNGERE]. Ci …	Mi dispiace, ma non è possibile rispettare le regole specificate e raggiungere la posizione desiderata in solamente due mosse. Poiché il piolo piccolo può contenere solo una pallina, la pallina verde o la pallina celeste dovrebbero essere spostate prima che la pallina arancione possa essere posizionata sul piolo piccolo. Tuttavia, questo richiederebbe almeno tre mosse.	Mi scuso per l'errore precedente. Ecco una possibile soluzione in 2 mosse: Mossa 1: spostare la pallina celeste dal piolo medio al piolo grande, ponendola sotto le altre due palline. [POSIZIONE ATTUALE] Pallina arancione e pallina verde nel piolo grande. Pallina celeste nel piolo grande, sotto le altre due. Piolo medio vuoto. Piolo piccolo vuoto. [POSIZIONE INTERMEDIA] Pallina arancione e pallina…	Mi scuso per l'errore nella mia risposta precedente. Ecco una possibile soluzione che rispetta tutte le regole e che richiede due sole mosse: 1. Prendi la pallina arancione dal piolo grande e spostala sul piolo piccolo. 2. Prendi la pallina celeste dal piolo medio e spostala sul piolo grande. In questo modo, alla fine avrai la pallina arancione sul piolo piccolo, la pallina celeste sul piolo gran…	0	Per raggiungere la posizione desiderata in due mosse, segui queste istruzioni: Muovi la pallina arancione dal piolo grande al piolo piccolo. Muovi la pallina verde dal piolo grande al piolo medio, posizionandola sopra la pallina celeste. In questo modo, la pallina arancione è nel piolo piccolo, la pallina celeste è nel piolo medio, la pallina verde è nel piolo medio sopra la pallina celeste e il …	-	-	3	1. Spostare la perlina arancione dal piolo medio al piolo grande. 2. Spostare la perlina verde dal piolo grande al piolo piccolo.	1. Spostare la perlina arancione dal piolo grande al piolo medio. 2. Spostare la perlina verde dal piolo grande al piolo piccolo.	1. Spostare la perlina arancione dal piolo grande al piolo medio. 2. Spostare la perlina verde dal piolo grande al piolo grande (senza muovere).	0	"Capisco, sono pronto a aiutarti a risolvere il problema. La tua prima richiesta è di spostare la pallina verde dal piolo grande al piolo medio. Ci riesco in una mossa.Mossa 1: Sposto la pallina verde dal piolo grande al piolo medio.La posizione attuale è:* Piolo grande: pallina rossa* Piolo medio: pallina verde* Piolo piccolo: vuotoLa prossima richiesta è di spostare la pallina rossa dal piolo g…	"Devi apologizzare per il mio errore. Hai ragione, non dovevo spostare la pallina verde prima della rossa e ho fatto tre mosse invece di due. Grazie per il feedback.Ecco una soluzione corretta in due mosse:Mossa 1: Sposto la pallina rossa dal piolo grande al piolo piccolo.La posizione attuale è:* Piolo grande: vuoto* Piolo medio: pallina verde* Piolo piccolo: pallina rossaMossa 2: Sposto la palli…	Mi scuso per l'errore. Ecco una soluzione corretta in due mosse, partendo dalla configurazione iniziale:Mossa 1: Sposto la pallina verde dal piolo grande al piolo medio.La posizione attuale è:* Piolo grande: pallina rossa* Piolo medio: pallina verde* Piolo piccolo: vuotoMossa 2: Sposto la pallina rossa dal piolo grande al piolo piccolo.La posizione finale è:* Piolo grande: vuoto* Piolo medio: pal…	0
#VALUE!		3	Qui ci sono tre pioli di lunghezza diversa: uno grande, uno medio, e uno piccolo. Ci sono poi tre palline di colore diverso: una arancione, una celeste, una verde. Partendo dalla [POSIZIONE DI PARTENZA], ti chiederò di scrivermi quali sono le sequenze di azioni che un essere umano dovrebbe compiere per poter posizionare le palline sui pioli così come indicato nella [POSIZIONE DA RAGGIUNGERE]. Ci …	Ecco una possibile soluzione in 2 mosse: Mossa 1: sposta la pallina celeste dal piolo medio al piolo piccolo. Mossa 2: sposta la pallina arancione dal piolo grande al piolo medio. La posizione finale sarà: 1. Pallina verde sul piolo grande 2. Pallina arancione sul piolo medio 3. Pallina celeste sul piolo piccolo	-	-	3	Per raggiungere la posizione desiderata in due mosse, segui queste istruzioni: Muovi la pallina arancione dal piolo grande al piolo medio. Muovi la pallina celeste dal piolo medio al piolo piccolo. In questo modo, la pallina verde rimane nel piolo grande, la pallina arancione è nel piolo medio e la pallina celeste è nel piolo piccolo.	Mi scuso per l'errore. Ecco la sequenza corretta delle mosse: Muovi la pallina arancione dal piolo grande al piolo piccolo. Muovi la pallina celeste dal piolo medio al piolo medio stesso (in pratica, non spostarla). In questo modo, la pallina verde rimane nel piolo grande, la pallina arancione è nel piolo piccolo e la pallina celeste è nel piolo medio. Tuttavia, la posizione da raggiungere non pu…	Mi scuso nuovamente per l'errore. Ecco la soluzione corretta in due mosse: Muovi la pallina arancione dal piolo grande al piolo medio. Muovi la pallina celeste dal piolo medio al piolo piccolo. In questo modo, la pallina verde rimane nel piolo grande, la pallina arancione è nel piolo medio e la pallina celeste è nel piolo piccolo.	0	1. Spostare la perlina arancione dal piolo grande al piolo medio. 2. Spostare la perlina azzurra dal piolo medio al piolo grande. 3. Spostare la perlina verde dal piolo grande al piolo grande (nessuna mossa).	1. Spostare la perlina arancione dal piolo grande al piolo piccolo. 2. Spostate la perlina verde dal piolo grande al piolo medio. 3. Spostare la perlina azzurra dal piolo medio al piolo grande.	1. Spostare la perlina arancione dal piolo grande al piolo piccolo. 2. Spostare la perlina verde dal piolo grande al piolo piccolo.	0	Capisco, cercherò di aiutarti a risolvere il problema. Ecco la mia soluzione:1. Muovo la pallina verde dal piolo grande al piolo medio.2. Muovo la pallina rossa dal piolo grande al piolo piccolo.3. Muovo la pallina blu dal piolo medio al piolo grande.La posizione finale è:* Piolo grande: pallina verde sotto e pallina blu sopra.* Piolo medio: pallina rossa.* Piolo piccolo: vuoto.Spero che questa s…	Mi dispiace, hai ragione. Ecco una nuova soluzione:1. Muovo la pallina rossa dal piolo grande al piolo medio.2. Muovo la pallina verde dal piolo grande al piolo piccolo.3. Muovo la pallina blu dal piolo medio al piolo grande.La posizione finale è la stessa della soluzione precedente:* Piolo grande: pallina verde sotto e pallina blu sopra.* Piolo medio: pallina rossa.* Piolo piccolo: vuoto.Spero c…	Mi dispiace, hai ragione ancora una volta. Ecco una terza soluzione:1. Muovo la pallina rossa dal piolo grande al piolo medio.2. Muovo la pallina verde dal piolo grande al piolo piccolo.3. Muovo la pallina blu dal piolo medio al piolo grande.La posizione finale è la stessa delle due soluzioni precedenti:* Piolo grande: pallina verde sotto e pallina blu sopra.* Piolo medio: pallina rossa.* Piolo p…	0
#VALUE!		3	Qui ci sono tre pioli di lunghezza diversa: uno grande, uno medio, e uno piccolo. Ci sono poi tre palline di colore diverso: una arancione, una celeste, una verde. Partendo dalla [POSIZIONE DI PARTENZA], ti chiederò di scrivermi quali sono le sequenze di azioni che un essere umano dovrebbe compiere per poter posizionare le palline sui pioli così come indicato nella [POSIZIONE DA RAGGIUNGERE]. Ci …	Ecco le sequenze di azioni per spostare le palline nella posizione richiesta in 3 mosse: Mossa 1: Sposta la pallina celeste dal piolo medio al piolo piccolo. Mossa 2: Sposta la pallina verde dal piolo grande al piolo medio sopra la pallina arancione. Mossa 3: Sposta la pallina arancione dal piolo grande al piolo medio sopra la pallina celeste.	Mi scuso per l'errore nella mia risposta precedente. Ecco una possibile soluzione in 3 mosse che rispetta tutte le regole: [POSIZIONE DI PARTENZA] In questo momento la pallina arancione è nel piolo grande. La pallina verde è nel piolo grande. La pallina arancione è sopra la pallina verde nel piolo grande. La pallina celeste è nel piolo medio. Il piolo piccolo è vuoto. [POSIZIONE DA RAGGIUNGERE] L…	Ecco una possibile soluzione in tre mosse: Mossa 1: Sposta la pallina celeste dal piolo medio al piolo piccolo. Mossa 2: Sposta la pallina arancione dal piolo grande al piolo medio. Mossa 3: Sposta la pallina celeste dal piolo piccolo al piolo medio sopra la pallina arancione. In questo modo, la pallina verde rimane nel piolo grande, la pallina celeste si sposta sopra la pallina arancione nel pio…	1	Per raggiungere la posizione desiderata in tre mosse, segui queste istruzioni: Muovi la pallina arancione dal piolo grande al piolo medio. Muovi la pallina celeste dal piolo medio al piolo piccolo. Muovi la pallina celeste dal piolo piccolo al piolo medio, posizionandola sopra la pallina arancione. In questo modo, la pallina verde rimane nel piolo grande, la pallina arancione è nel piolo medio e …	Mi scuso per l'errore. Ecco la soluzione corretta in tre mosse: Muovi la pallina arancione dal piolo grande al piolo piccolo. Muovi la pallina verde dal piolo grande al piolo medio. Muovi la pallina arancione dal piolo piccolo al piolo medio, posizionandola sotto la pallina celeste. In questo modo, la pallina verde rimane nel piolo grande, la pallina arancione è nel piolo medio sotto la pallina c…	Mi scuso nuovamente per l'errore. Ecco la soluzione corretta in tre mosse: Muovi la pallina arancione dal piolo grande al piolo piccolo. Muovi la pallina verde dal piolo grande al piolo medio. Muovi la pallina celeste dal piolo medio al piolo medio, posizionandola sopra la pallina arancione. In questo modo, la pallina verde rimane nel piolo grande, la pallina arancione è nel piolo medio e la pall…	0	"1. Spostare la perlina arancione dal piolo grande al piolo medio. 2. Spostate la perlina verde dal piolo grande al piolo grande (senza muovere) 3. Spostare la perlina azzurra dal piolo medio al piolo medio (nessuna mossa)".	"1. La perlina verde finisce per essere l'unica perlina del piolo grande. 2. La perlina azzurra deve trovarsi sopra la perlina arancione nel piolo medio. È chiaro che non posso mettere la perlina arancione sotto quella azzurra con una sola mossa. Rifletto e riprovo dall'inizio... (Riflessione) Bene, dopo aver considerato tutte le possibilità della configurazione di partenza, purtroppo non riesco …	1. Spostare la perlina arancione dal piolo grande al piolo piccolo. 2. Spostate la perlina verde dal piolo grande al piolo grande (senza muovere) 3. Spostare la perlina arancione dal piolo piccolo al piolo medio.	0	"Capisco, cercherò di seguire le regole e di aiutarti a risolvere il problema. Ecco la mia soluzione:1. Muovo la pallina verde dal piolo grande al piolo medio.2. Muovo la pallina rossa dal piolo grande al piolo piccolo.3. Muovo la pallina blu dal piolo medio al piolo grande.La mia soluzione rispetta tutte le regole che hai stabilito e porta alla posizione finale che hai descritto. Spero che ti si…	Mi dispiace, hai ragione. Ecco una nuova soluzione che rispetta tutte le regole:1. Muovo la pallina rossa dal piolo grande al piolo piccolo.2. Muovo la pallina verde dal piolo grande al piolo medio.3. Muovo la pallina blu dal piolo medio al piolo grande.Spero che questa soluzione sia corretta e ti sia utile. Se hai bisogno di ulteriore aiuto, non esitare a chiedere!	Mi dispiace, hai ragione ancora una volta. Ecco una terza soluzione che rispetta tutte le regole:1. Muovo la pallina rossa dal piolo grande al piolo piccolo.2. Muovo la pallina verde dal piolo grande al piolo medio.3. Muovo la pallina blu dal piolo medio al piolo grande, ma prima muovo la pallina verde sopra la pallina rossa.Spero che questa soluzione sia corretta e ti sia utile. Se hai bisogno d…	0
#VALUE!		4	Qui ci sono tre pioli di lunghezza diversa: uno grande, uno medio, e uno piccolo. Ci sono poi tre palline di colore diverso: una arancione, una celeste, una verde. Partendo dalla [POSIZIONE DI PARTENZA], ti chiederò di scrivermi quali sono le sequenze di azioni che un essere umano dovrebbe compiere per poter posizionare le palline sui pioli così come indicato nella [POSIZIONE DA RAGGIUNGERE]. Ci …	Ecco una possibile soluzione in 4 mosse: 1. Muovi la pallina celeste dal piolo medio al piolo piccolo. 2. Muovi la pallina verde dal piolo grande al piolo medio. 3. Muovi la pallina celeste dal piolo piccolo al piolo grande. 4. Muovi la pallina verde dal piolo medio al piolo grande sopra la pallina arancione.	Ecco una possibile soluzione in 4 mosse: 1. Sposta la pallina celeste dal piolo medio al piolo piccolo. 2. Sposta la pallina verde dal piolo grande al piolo medio. 3. Sposta la pallina celeste dal piolo piccolo al piolo grande. 4. Sposta la pallina verde dal piolo medio al piolo grande sopra la pallina arancione. [POSIZIONE FINALE] La pallina arancione è nel piolo grande. La pallina verde è nel p…	Ecco una possibile soluzione in 4 mosse: 1. Sposta la pallina celeste dal piolo medio al piolo piccolo 2. Sposta la pallina arancione dal piolo grande al piolo medio 3. Sposta la pallina celeste dal piolo piccolo al piolo medio 4. Sposta la pallina verde dal piolo grande al piolo grande sopra la pallina arancione. [POSIZIONE FINALE] La pallina arancione è nel piolo medio. La pallina verde è nel p…	0	Ecco la soluzione per raggiungere la posizione desiderata in 4 mosse, seguendo le regole stabilite: Muovi la pallina arancione dal piolo grande al piolo piccolo. Muovi la pallina verde dal piolo grande al piolo medio. Muovi la pallina arancione dal piolo piccolo al piolo grande. Muovi la pallina verde dal piolo medio al piolo grande, posizionandola sopra la pallina arancione. In questo modo, la p…	-	-	3	1. Spostare la perlina arancione dal piolo grande al piolo piccolo. 2. Spostate la perlina verde dal piolo grande al piolo medio. 3. Spostare la perlina azzurra dal piolo medio al piolo grande. 4. Spostare la perlina arancione dal piolo piccolo al piolo grande.	1. Spostare la perlina arancione dal piolo grande al piolo piccolo. 2. Spostate la perlina verde dal piolo grande al piolo grande (senza spostare) 3. Spostare la perlina arancione dal piolo piccolo al piolo grande.	Devo assicurarmi che: La perlina verde rimanga sul piolo grande per tutto il tempo. Che la perlina arancione sia sotto la perlina verde entro la fine del percorso Mantenere la perlina azzurra sul piolo medio. Ora vedo che le mie soluzioni precedenti non si concludono con la perlina arancione sotto la perlina verde. Lasciatemi riflettere di nuovo... (rifletto attentamente) Mi scuso sinceramente, n…	0	Capisco, cercherò di risolvere il problema delle palline sui pioli seguendo le regole che mi hai detto.Ecco la mia soluzione:1. Muovo la pallina verde dal piolo grande al piolo medio.2. Muovo la pallina rossa dal piolo grande al piolo piccolo.3. Muovo la pallina blu dal piolo medio al piolo grande.4. Muovo la pallina verde dal piolo medio al piolo grande.Risultato finale:* Piolo grande: pallina r…	Mi dispiace, hai ragione. Ecco una nuova soluzione:1. Muovo la pallina rossa dal piolo grande al piolo piccolo.2. Muovo la pallina verde dal piolo grande al piolo medio.3. Muovo la pallina blu dal piolo medio al piolo grande.4. Muovo la pallina verde dal piolo medio al piolo grande.Risultato finale:* Piolo grande: pallina rossa sotto e pallina verde sopra.* Piolo medio: pallina blu.* Piolo piccol…	Mi dispiace, hai ragione ancora. Ecco una terza soluzione:1. Muovo la pallina rossa dal piolo grande al piolo piccolo.2. Muovo la pallina verde dal piolo grande al piolo medio.3. Muovo la pallina blu dal piolo medio al piolo grande.4. Muovo la pallina verde dal piolo medio al piolo grande.Risultato finale:* Piolo grande: pallina rossa sotto e pallina verde sopra.* Piolo medio: pallina blu.* Piolo…	0
#VALUE!		4	Qui ci sono tre pioli di lunghezza diversa: uno grande, uno medio, e uno piccolo. Ci sono poi tre palline di colore diverso: una arancione, una celeste, una verde. Partendo dalla [POSIZIONE DI PARTENZA], ti chiederò di scrivermi quali sono le sequenze di azioni che un essere umano dovrebbe compiere per poter posizionare le palline sui pioli così come indicato nella [POSIZIONE DA RAGGIUNGERE]. Ci …	Ecco le mosse per raggiungere la posizione desiderata in 4 mosse: 1. Muovi la pallina celeste dal piolo medio al piolo grande. 2. Muovi la pallina arancione dal piolo grande al piolo medio. 3. Muovi la pallina verde dal piolo grande al piolo medio sopra la pallina arancione. 4. Il piolo piccolo è già vuoto, quindi non c'è bisogno di fare altre mosse.	Ecco una possibile soluzione in 4 mosse: 1. Muovi la pallina celeste dal piolo medio al piolo grande. 2. Muovi la pallina arancione dal piolo grande al piolo piccolo. 3. Muovi la pallina celeste dal piolo grande al piolo medio. 4. Muovi la pallina verde dal piolo grande al piolo medio sopra la pallina arancione. [POSIZIONE DI PARTENZA] In questo momento la pallina arancione è nel piolo grande. La…	Ecco una soluzione in 4 mosse per raggiungere la posizione richiesta rispettando tutte le regole: Mossa 1: Sposta la pallina celeste dal piolo medio al piolo piccolo. Mossa 2: Sposta la pallina verde dal piolo grande al piolo medio. Mossa 3: Sposta la pallina celeste dal piolo piccolo al piolo grande. Mossa 4: Sposta la pallina arancione dal piolo grande al piolo medio. Nota che le regole sono ri…	0	Ecco la soluzione per raggiungere la posizione desiderata in 4 mosse, seguendo le regole stabilite: Muovi la pallina arancione dal piolo grande al piolo medio. Muovi la pallina verde dal piolo grande al piolo piccolo. Muovi la pallina celeste dal piolo medio al piolo grande. Muovi la pallina verde dal piolo piccolo al piolo medio, posizionandola sopra la pallina arancione. In questo modo, la pall…	Mi scuso per l'errore. Ecco una soluzione corretta in 4 mosse: Muovi la pallina arancione dal piolo grande al piolo piccolo. Muovi la pallina verde dal piolo grande al piolo medio, posizionandola sopra la pallina arancione. Muovi la pallina arancione dal piolo piccolo al piolo medio, posizionandola sotto la pallina verde. Muovi la pallina celeste dal piolo medio al piolo grande. In questo modo, l…	Mi scuso per l'errore. Ecco una soluzione corretta in 4 mosse: Muovi la pallina arancione dal piolo grande al piolo piccolo. Muovi la pallina verde dal piolo grande al piolo medio. Muovi la pallina arancione dal piolo piccolo al piolo grande. Muovi la pallina celeste dal piolo medio al piolo medio, posizionandola sopra la pallina verde. In questo modo, la pallina celeste è nel piolo grande, la pa…	0	Percorso potenziale... 1. Spostare il tallone arancione sul piccolo (temp) per aprire il piolo grande. 2. Spostare l'azzurro sul piolo grande mentre è aperto 3. Una sequenza di arancione a medio e poi di verde a medio. 4. ??? Posso regolare l'ordine di altezza dopo il piazzamento? Mi mancano ancora alcune informazioni chiave su come soddisfare correttamente le regole di ordinamento verticale dell…	1. Spostare la perlina arancione superiore dal piolo grande al piolo piccolo. 2. Spostare la perlina blu chiaro dal piolo medio a quello grande ora aperto. 3. Spostare la perlina arancione dal piolo piccolo a quello medio 4. Spostare la perlina verde dal piolo grande a quello medio.	1. Spostare la perlina arancione superiore dal piolo grande al piolo piccolo. 2. Spostare la perlina blu chiaro dal piolo medio al piolo grande. 3. Spostare la perlina arancione dal piolo piccolo al piolo medio. Non riesco a spostare la perlina verde sul piolo medio dopo (con la perlina arancione ora in cima). Ho analizzato attentamente la situazione e ho capito perché non riesco a raggiungere l'…	0	" Capisco, cercherò di risolvere il problema seguendo le regole che mi hai detto. Ecco la mia prima mossa:1. Sposto la pallina verde dal piolo grande al piolo medio.Adesso la posizione è questa:* Piolo grande: pallina rossa* Piolo medio: pallina verde* Piolo piccolo: vuotoHai bisogno di altre mosse per risolvere il problema?"	Capisco, mi scuso per il mio errore. Ecco la mia prima mossa:1. Sposto la pallina rossa dal piolo grande al piolo medio.Adesso la posizione è questa:* Piolo grande: vuoto* Piolo medio: pallina rossa* Piolo piccolo: vuotoHai bisogno di altre mosse per risolvere il problema?	Capisco, cercherò di risolvere il problema ancora una volta. Ecco la mia prima mossa:1. Sposto la pallina blu dal piolo piccolo al piolo medio.Adesso la posizione è questa:* Piolo grande: vuoto* Piolo medio: pallina rossa e pallina blu* Piolo piccolo: vuotoHai bisogno di altre mosse per risolvere il problema?	0
#VALUE!		4	Qui ci sono tre pioli di lunghezza diversa: uno grande, uno medio, e uno piccolo. Ci sono poi tre palline di colore diverso: una arancione, una celeste, una verde. Partendo dalla [POSIZIONE DI PARTENZA], ti chiederò di scrivermi quali sono le sequenze di azioni che un essere umano dovrebbe compiere per poter posizionare le palline sui pioli così come indicato nella [POSIZIONE DA RAGGIUNGERE]. Ci …	Ecco una possibile soluzione in 4 mosse: Mossa 1: Sposta la pallina celeste dal piolo medio al piolo grande, sopra la pallina arancione. Mossa 2: Sposta la pallina arancione dal piolo grande al piolo piccolo. Mossa 3: Sposta la pallina verde dal piolo grande al piolo medio. Mossa 4: Sposta la pallina celeste dal piolo grande al piolo medio, sopra la pallina verde. [POSIZIONE FINALE] La pallina ar…	Ecco una possibile sequenza di mosse per raggiungere la posizione richiesta in 4 mosse, rispettando le regole indicate: 1. Sposta la pallina celeste dal piolo medio al piolo grande sopra la pallina arancione. 2. Sposta la pallina verde dal piolo grande al piolo piccolo. 3. Sposta la pallina celeste dal piolo grande al piolo medio. 4. Sposta la pallina arancione dal piolo grande al piolo grande so…	Ecco una possibile soluzione in 4 mosse: 1. Sposta la pallina celeste dal piolo medio al piolo grande sopra alla pallina arancione. 2. Sposta la pallina arancione dal piolo grande al piolo medio. 3. Sposta la pallina celeste dal piolo grande al piolo piccolo. 4. Sposta la pallina verde dal piolo grande al piolo piccolo. Questa soluzione rispetta tutte le regole indicate nel problema.	0	Mi scuso per gli errori precedenti. Ecco una soluzione corretta in 4 mosse: Muovi la pallina celeste dal piolo medio al piolo piccolo. Muovi la pallina arancione dal piolo grande al piolo medio. Muovi la pallina verde dal piolo grande al piolo piccolo, posizionandola sopra la pallina celeste. Muovi la pallina celeste dal piolo piccolo al piolo grande, posizionandola sopra la pallina arancione. In…	Hai ragione, mi scuso per l'errore. Ecco una soluzione corretta in 4 mosse: Muovi la pallina arancione dal piolo grande al piolo medio. Muovi la pallina celeste dal piolo medio al piolo grande, posizionandola sopra la pallina arancione. Muovi la pallina verde dal piolo grande al piolo piccolo. Muovi la pallina arancione dal piolo medio al piolo grande, posizionandola sotto la pallina celeste. In …	Mi scuso ancora per l'errore. Qui c'è una soluzione corretta in 4 mosse: Muovi la pallina celeste dal piolo medio al piolo piccolo. Muovi la pallina arancione dal piolo grande al piolo medio. Muovi la pallina verde dal piolo grande al piolo piccolo, posizionandola sopra la pallina celeste. Muovi la pallina arancione dal piolo medio al piolo grande. In questo modo, la pallina arancione è nel piolo…	0	1. Spostare la perlina arancione dal piolo grande al piolo medio. 2. Spostare la perlina azzurra dal piolo medio al piolo grande. 3. Spostare la perlina verde dal piolo grande al piolo piccolo 4. Spostare la perlina arancione dal piolo medio al piolo grande.	1. Spostare la perlina arancione dal piolo grande al piolo piccolo. 2. Spostare la perlina verde dal piolo grande al piolo medio 3. Spostare la perlina azzurra dal piolo medio al piolo grande 4. Spostare la perlina arancione dal piolo piccolo al piolo grande.	1. Spostare la perlina arancione dal piolo grande al piolo piccolo. 2. Spostare la perlina verde dal piolo grande al piolo grande (senza muovere) 3. Spostare la perlina azzurra dal piolo medio al piolo grande 4. Spostare la perlina arancione dal piolo piccolo al piolo grande.	0	Capisco, cercherò di risolvere il problema delle palline sui pioli seguendo le regole che mi hai detto. Ecco la mia soluzione:1. Muovo la pallina verde dal piolo piccolo al piolo medio.2. Muovo la pallina rossa dal piolo grande al piolo medio.3. Muovo la pallina blu dal piolo medio al piolo grande.4. Muovo la pallina verde dal piolo medio al piolo piccolo.La mia soluzione richiede quattro mosse e…	Mi dispiace per il mio errore. Ecco una nuova soluzione che rispetta le regole:1. Muovo la pallina rossa dal piolo grande al piolo medio.2. Muovo la pallina verde dal piolo piccolo al piolo medio.3. Muovo la pallina blu dal piolo medio al piolo grande.4. Muovo la pallina verde dal piolo medio al piolo piccolo.Spero che questa soluzione soddisfi le tue esigenze. Se hai bisogno di ulteriore aiuto, …	Mi dispiace per il mio errore ancora una volta. Ecco una terza soluzione che rispetta tutte le regole:1. Muovo la pallina rossa dal piolo grande al piolo medio.2. Muovo la pallina verde dal piolo piccolo al piolo grande.3. Muovo la pallina blu dal piolo medio al piolo grande.4. Muovo la pallina verde dal piolo grande al piolo piccolo.Spero che questa soluzione sia corretta e ti sia utile. Se hai …	0
#VALUE!		4	Qui ci sono tre pioli di lunghezza diversa: uno grande, uno medio, e uno piccolo. Ci sono poi tre palline di colore diverso: una arancione, una celeste, una verde. Partendo dalla [POSIZIONE DI PARTENZA], ti chiederò di scrivermi quali sono le sequenze di azioni che un essere umano dovrebbe compiere per poter posizionare le palline sui pioli così come indicato nella [POSIZIONE DA RAGGIUNGERE]. Ci …	Ecco le 4 mosse per raggiungere la posizione richiesta: 1. Sposta la pallina celeste dal piolo medio al piolo grande. 2. Sposta la pallina arancione dal piolo grande al piolo medio. 3. Sposta la pallina celeste dal piolo grande al piolo medio sopra la pallina arancione. 4. Sposta la pallina verde dal piolo grande al piolo piccolo.	Ecco la sequenza di azioni in 4 mosse per raggiungere la [POSIZIONE DA RAGGIUNGERE]: 1. Sposta la pallina celeste dal piolo medio al piolo piccolo. 2. Sposta la pallina arancione dal piolo grande al piolo medio. 3. Sposta la pallina celeste dal piolo piccolo al piolo medio sopra la pallina arancione. 4. Sposta la pallina verde dal piolo grande al piolo piccolo. Ricorda che non puoi muovere due pa…		2	Mi scuso per gli errori precedenti. Ecco una soluzione corretta in 4 mosse: Muovi la pallina arancione dal piolo grande al piolo medio. Muovi la pallina verde dal piolo grande al piolo piccolo. Muovi la pallina celeste dal piolo medio al piolo grande. Muovi la pallina celeste dal piolo grande al piolo medio, posizionandola sopra la pallina arancione. In questo modo, il piolo grande è vuoto, la pa…	Mi scuso nuovamente per l'errore. Ecco una soluzione corretta in 4 mosse: Muovi la pallina celeste dal piolo medio al piolo piccolo. Muovi la pallina arancione dal piolo grande al piolo medio. Muovi la pallina verde dal piolo grande al piolo piccolo. Muovi la pallina celeste dal piolo piccolo al piolo medio, posizionandola sopra la pallina arancione. In questo modo, il piolo grande è vuoto, la pa…	Mi scuso ancora per l'errore commesso. Ecco una soluzione corretta in 4 mosse: Muovi la pallina celeste dal piolo medio al piolo piccolo. Muovi la pallina arancione dal piolo grande al piolo medio. Muovi la pallina verde dal piolo grande al piolo piccolo. Muovi la pallina celeste dal piolo piccolo al piolo grande. In questo modo, il piolo grande contiene la pallina celeste, la pallina arancione è…	0	1. Spostare la perlina arancione superiore dal piolo grande al piolo piccolo. 2. Spostare la perlina blu chiaro dal piolo medio al piolo grande. 3. Spostare la perlina arancione dal piolo piccolo al piolo medio 4. Spostare la perlina verde dal piolo grande al piolo piccolo.	1. Spostare la perlina arancione dal piolo grande al piolo piccolo. 2. Spostare la perlina verde dal piolo grande al piolo medio 3. Spostare la perlina azzurra dal piolo medio al piolo grande. Ora vedo che ho usato il mio massimo di 4 mosse e non posso raggiungere l'esatto stato di obiettivo da questa posizione di partenza in sole 4 mosse o meno.	1. Spostare la perlina arancione superiore dal piolo grande al piolo piccolo. 2. Spostare la perlina verde dal piolo grande al piolo medio 3. Spostare la perlina azzurra dal piolo medio al piolo grande 4. Spostare la perlina arancione dal piolo piccolo al piolo medio.	0	Capisco, cercherò di risolvere il problema seguendo le regole che mi hai detto. Ecco la mia prima mossa:Mossa 1: Sposto la pallina verde dal piolo grande al piolo piccolo.La posizione attuale è:* Piolo grande: vuoto* Piolo medio: pallina blu e pallina rossa* Piolo piccolo: pallina verdeHai bisogno di ulteriori informazioni o posso procedere con la seconda mossa?	Ecco la soluzione completa del problema:Mossa 1: Sposto la pallina rossa dal piolo grande al piolo medio.Mossa 2: Sposto la pallina blu dal piolo medio al piolo piccolo.Mossa 3: Sposto la pallina verde dal piolo piccolo al piolo grande.Mossa 4: Sposto la pallina rossa dal piolo medio al piolo grande.La posizione finale è:* Piolo grande: pallina rossa* Piolo medio: pallina blu* Piolo piccolo: pall…	Mi dispiace, hai ragione. Ecco una nuova soluzione che tiene conto della posizione iniziale delle palline:Mossa 1: Sposto la pallina verde dal piolo grande al piolo piccolo.Mossa 2: Sposto la pallina rossa dal piolo grande al piolo medio.Mossa 3: Sposto la pallina blu dal piolo medio al piolo piccolo.Mossa 4: Sposto la pallina rossa dal piolo medio al piolo grande.La posizione finale è la stessa …	0
#VALUE!		5	Qui ci sono tre pioli di lunghezza diversa: uno grande, uno medio, e uno piccolo. Ci sono poi tre palline di colore diverso: una arancione, una celeste, una verde. Partendo dalla [POSIZIONE DI PARTENZA], ti chiederò di scrivermi quali sono le sequenze di azioni che un essere umano dovrebbe compiere per poter posizionare le palline sui pioli così come indicato nella [POSIZIONE DA RAGGIUNGERE]. Ci …	Ecco le mosse necessarie per raggiungere la posizione finale in 5 mosse: 1. Sposta la pallina celeste dal piolo medio al piolo piccolo. 2. Sposta la pallina verde dal piolo grande al piolo medio. 3. Sposta la pallina arancione dal piolo grande al piolo grande sopra la pallina verde. 4. Sposta la pallina celeste dal piolo piccolo al piolo grande sopra la pallina verde e la pallina arancione. 5. Sp…	Mi scuso per l'errore nella mia precedente risposta. Ecco una nuova soluzione in 5 mosse che rispetta la regola n.5: 1. Sposta la pallina celeste dal piolo medio al piolo piccolo. 2. Sposta la pallina arancione dal piolo grande al piolo medio. 3. Sposta la pallina celeste dal piolo piccolo al piolo medio. 4. Sposta la pallina verde dal piolo grande al piolo medio. 5. Sposta la pallina celeste dal…	Mi scuso per l'errore nella risposta precedente. In effetti, la pallina celeste non può essere spostata al piolo piccolo se la pallina verde non è stata prima spostata. Inoltre, la [POSIZIONE FINALE] descritta non rispetta la [POSIZIONE DA RAGGIUNGERE]. Ecco una possibile soluzione che rispetta tutte le regole: 1. Muovi la pallina arancione dal piolo grande al piolo medio. 2. Muovi la pallina ver…	0	Ecco la soluzione per raggiungere la [POSIZIONE DA RAGGIUNGERE] in 5 mosse, rispettando tutte le regole indicate: Muovi la pallina celeste dal piolo medio al piolo piccolo. Muovi la pallina arancione dal piolo grande al piolo medio. Muovi la pallina verde dal piolo grande al piolo piccolo, posizionandola sopra la pallina celeste. Muovi la pallina arancione dal piolo medio al piolo grande. Muovi l…	Mi scuso per l'errore nella soluzione precedente. Ecco la soluzione corretta per raggiungere la [POSIZIONE DA RAGGIUNGERE] in 5 mosse, rispettando tutte le regole indicate: Muovi la pallina arancione dal piolo grande al piolo medio. Muovi la pallina celeste dal piolo medio al piolo grande. Muovi la pallina verde dal piolo grande al piolo piccolo. Muovi la pallina celeste dal piolo grande al piolo…	Mi scuso per l'errore nella soluzione precedente. Ecco una soluzione corretta per raggiungere la [POSIZIONE DA RAGGIUNGERE] in 5 mosse, rispettando tutte le regole indicate: Muovi la pallina arancione dal piolo grande al piolo piccolo. Muovi la pallina celeste dal piolo medio al piolo grande. Muovi la pallina arancione dal piolo piccolo al piolo medio, posizionandola sopra la pallina verde. Muovi…	0	1. Spostare la perlina arancione dal piolo grande al piolo piccolo. 2. Spostare la perlina azzurra dal piolo medio al piolo grande. 3. Spostare la perlina arancione dal piolo piccolo al piolo grande 4. Spostare la perlina verde dal piolo grande al piolo medio 5. Spostare la perlina verde dal piolo medio al piolo grande.	1. Spostare la perlina arancione dal piolo grande al piolo piccolo. 2. Spostare la perlina azzurra dal piolo medio al piolo grande. 3. Spostare la perlina verde dal piolo grande al piolo medio 4. Spostare la perlina arancione dal piolo piccolo al piolo grande 5. Spostare la perlina verde dal piolo medio al piolo grande.	1. Spostare la perlina arancione dal piolo grande al piolo piccolo. 2. Spostare la perlina azzurra dal piolo medio al piolo grande. 3. Spostare la perlina arancione dal piolo piccolo al piolo grande 4. Spostare la perlina verde dal piolo grande al piolo piccolo 5. Spostare la perlina verde dal piolo piccolo al piolo grande.	0	Capisco, cercherò di seguire le tue istruzioni e risolvere il problema. Ecco la mia prima mossa:Mossa 1: Sposto la pallina verde dal piolo grande al piolo medio.Adesso la situazione è questa:Piolo grande: pallina rossa sotto, pallina verde in mezzo, pallina blu sopraPiolo medio: pallina verdePiolo piccolo: vuotoHai bisogno di altre mosse per raggiungere la tua goals?	"Capisco, mi scuso per il mio errore. Ecco le cinque mosse richieste per risolvere il problema:Mossa 1: Sposto la pallina rossa dal piolo grande al piolo medio.Mossa 2: Sposto la pallina verde dal piolo grande al piolo piccolo.Mossa 3: Sposto la pallina blu dal piolo medio al piolo grande.Mossa 4: Sposto la pallina verde dal piolo piccolo al piolo medio.Mossa 5: Sposto la pallina rossa dal piolo …	"Mi scuso per il mio errore. Ecco una nuova sequenza di mosse per risolvere il problema:Mossa 1: Sposto la pallina rossa dal piolo grande al piolo medio.Mossa 2: Sposto la pallina verde dal piolo grande al piolo piccolo.Mossa 3: Sposto la pallina blu dal piolo medio al piolo grande, ma prima sposto la pallina rossa dal piolo medio al piolo piccolo.Mossa 4: Sposto la pallina verde dal piolo piccol…	0
#VALUE!		5	Qui ci sono tre pioli di lunghezza diversa: uno grande, uno medio, e uno piccolo. Ci sono poi tre palline di colore diverso: una arancione, una celeste, una verde. Partendo dalla [POSIZIONE DI PARTENZA], ti chiederò di scrivermi quali sono le sequenze di azioni che un essere umano dovrebbe compiere per poter posizionare le palline sui pioli così come indicato nella [POSIZIONE DA RAGGIUNGERE]. Ci …	Ecco una possibile soluzione in 5 mosse: Mossa 1: Sposta la pallina celeste dal piolo medio al piolo piccolo. Mossa 2: Sposta la pallina arancione dal piolo grande al piolo medio. Mossa 3: Sposta la pallina celeste dal piolo piccolo al piolo grande sopra la pallina arancione. Mossa 4: Sposta la pallina verde dal piolo grande al piolo medio. Mossa 5: Sposta la pallina celeste dal piolo grande al p…	Mi scuso per la confusione nella mia risposta precedente. Hai ragione, la mossa 3 non era corretta. La pallina celeste non può essere spostata dal piolo piccolo al piolo grande sopra la pallina arancione se la pallina arancione è stata precedentemente spostata dal piolo grande al piolo medio. Ecco una possibile soluzione in 5 mosse che rispetta le regole: 1. Muovi la pallina arancione dal piolo g…	Mi scuso per l'errore nella mia risposta precedente. Avevo frainteso il compito e la mia risposta era errata. Grazie per avermelo fatto notare. Ecco una nuova sequenza di mosse corretta per risolvere il compito in 5 mosse: 1. Sposta la pallina celeste dal piolo medio al piolo piccolo. 2. Sposta la pallina arancione dal piolo grande al piolo medio. 3. Sposta la pallina celeste dal piolo piccolo al…	0	Mi scuso per l'errore nella soluzione precedente. Ecco una soluzione corretta per raggiungere la [POSIZIONE DA RAGGIUNGERE] in 5 mosse, rispettando tutte le regole indicate: Muovi la pallina arancione dal piolo grande al piolo piccolo. Muovi la pallina verde dal piolo grande al piolo medio. Muovi la pallina celeste dal piolo medio al piolo grande. Muovi la pallina verde dal piolo medio al piolo p…	Mi scuso per l'errore nella soluzione precedente. Ecco una soluzione corretta per raggiungere la [POSIZIONE DA RAGGIUNGERE] in 5 mosse, rispettando tutte le regole indicate: Muovi la pallina arancione dal piolo grande al piolo medio. Muovi la pallina verde dal piolo grande al piolo piccolo. Muovi la pallina arancione dal piolo medio al piolo grande. Muovi la pallina celeste dal piolo medio al pio…	-	2	1. Spostare la perlina azzurra dal piolo medio al piolo grande. 2. Spostare la perlina arancione dal piolo grande al piolo piccolo. 3. Spostare la perlina verde dal piolo grande al piolo medio. 4. Spostare la perlina arancione dal piolo piccolo al piolo grande. 5. Spostare la perlina verde dal piolo medio al piolo grande.	1. Spostare la perlina arancione dal piolo grande al piolo piccolo. 2. Spostare la perlina azzurra dal piolo medio al piolo grande. 3. Spostare la perlina verde dal piolo grande al piolo medio 4. Spostare la perlina arancione dal piolo piccolo al piolo grande 5. Spostare la perlina verde dal piolo medio al piolo grande.	1. Spostare la perlina arancione dal piolo grande al piolo piccolo. 2. Spostare la perlina verde dal piolo grande al piolo piccolo 3. Spostare la perlina azzurra dal piolo medio al piolo grande 4. Spostare la perlina arancione dal piolo piccolo al piolo grande 5. Spostare la perlina verde dal piolo piccolo al piolo grande.	0	"Capisco, cercherò di risolvere il problema delle palline sui pioli seguendo le regole che mi hai detto.La posizione iniziale è la seguente:* Piolo grande: pallina verde sopra, pallina rossa sotto* Piolo medio: pallina blu* Piolo piccolo: vuotoPer ottenere la posizione finale che mi hai richiesto, ho bisogno di cinque mosse. Ecco il mio piano:1. Muovo la pallina rossa dal piolo grande al piolo me…	"Hai ragione, mi scuso per l'errore. La terza mossa non è possibile perché la pallina rossa è già stata posizionata sopra la pallina blu.Ecco un nuovo piano di mosse per risolvere il problema:1. Muovo la pallina rossa dal piolo grande al piolo medio.2. Muovo la pallina verde dal piolo grande al piolo piccolo.3. Muovo la pallina blu dal piolo medio al piolo grande.4. Muovo la pallina rossa dal pio…	"Hai ragione, mi scuso per l'errore. La terza mossa non è possibile perché la pallina rossa è già stata posizionata sopra la pallina blu.Ecco un nuovo piano di mosse per risolvere il problema:1. Muovo la pallina rossa dal piolo grande al piolo medio.2. Muovo la pallina verde dal piolo grande al piolo piccolo.3. Muovo la pallina blu dal piolo medio al piolo grande.4. Muovo la pallina rossa dal pio…	0
#VALUE!		5	Qui ci sono tre pioli di lunghezza diversa: uno grande, uno medio, e uno piccolo. Ci sono poi tre palline di colore diverso: una arancione, una celeste, una verde. Partendo dalla [POSIZIONE DI PARTENZA], ti chiederò di scrivermi quali sono le sequenze di azioni che un essere umano dovrebbe compiere per poter posizionare le palline sui pioli così come indicato nella [POSIZIONE DA RAGGIUNGERE]. Ci …	Ecco una possibile sequenza di azioni in 5 mosse per raggiungere la posizione desiderata: Mossa 1: Sposta la pallina celeste dal piolo medio al piolo piccolo. Mossa 2: Sposta la pallina arancione dal piolo grande al piolo medio. Mossa 3: Sposta la pallina celeste dal piolo piccolo al piolo grande sopra la pallina arancione. Mossa 4: Sposta la pallina verde dal piolo grande al piolo grande sopra l…	Ecco una possibile sequenza di azioni in 5 mosse per raggiungere la posizione desiderata: 1. Muovi la pallina celeste dal piolo medio al piolo grande 2. Muovi la pallina verde dal piolo grande al piolo medio 3. Muovi la pallina arancione dal piolo grande al piolo medio 4. Muovi la pallina celeste dal piolo grande al piolo piccolo 5. Muovi la pallina verde dal piolo medio al piolo grande sopra la …	Mi scuso, ho commesso un errore. In realtà non è necessario riordinare le mosse in quanto non vi è violazione della regola 5. Ecco quindi la sequenza corretta di mosse: 1. Muovi la pallina celeste dal piolo medio al piolo grande 2. Muovi la pallina verde dal piolo grande al piolo medio 3. Muovi la pallina arancione dal piolo grande al piolo medio 4. Muovi la pallina celeste dal piolo grande al pi…	0	Per raggiungere la [POSIZIONE DA RAGGIUNGERE] in 5 mosse, rispettando tutte le regole indicate, ecco la sequenza di azioni da seguire: Muovi la pallina arancione dal piolo grande al piolo medio. Muovi la pallina celeste dal piolo medio al piolo grande. Muovi la pallina verde dal piolo grande al piolo piccolo. Muovi la pallina celeste dal piolo grande al piolo medio, posizionandola sopra la pallin…	Mi scuso per l'errore. Ecco una nuova sequenza di azioni: Muovi la pallina arancione dal piolo grande al piolo piccolo. Muovi la pallina verde dal piolo grande al piolo medio. Muovi la pallina arancione dal piolo piccolo al piolo medio, posizionandola sopra la pallina verde. Muovi la pallina celeste dal piolo medio al piolo grande. Muovi la pallina verde dal piolo medio al piolo grande, posiziona…	Mi scuso ancora per l'errore. Ho capito il problema e ora fornirò la sequenza corretta di azioni: Muovi la pallina arancione dal piolo grande al piolo piccolo. Muovi la pallina verde dal piolo grande al piolo medio. Muovi la pallina celeste dal piolo medio al piolo grande. Muovi la pallina verde dal piolo medio al piolo piccolo. Muovi la pallina verde dal piolo piccolo al piolo grande, posizionan…	0	1. Spostare la perlina arancione dal piolo grande al piolo medio (con la perlina azzurra). 2. Spostare la perlina azzurra dal piolo medio al piolo grande. 3. Spostare la perlina verde dal piolo grande al piolo piccolo 4. Spostare la perlina azzurra dal piolo grande al piolo medio 5. Spostare la perlina verde dal piolo piccolo al piolo grande.	1. Spostare la perlina arancione dal piolo grande al piolo piccolo. 2. Spostare la perlina verde dal piolo grande al piolo medio 3. Spostare la perlina azzurra dal piolo medio al piolo grande 4. Spostare la perlina arancione dal piolo piccolo al piolo medio 5. Spostare la perlina verde dal piolo medio al piolo grande.	1. Spostare la perlina arancione dal piolo grande al piolo piccolo. 2. Spostare la perlina verde dal piolo grande al piolo piccolo 3. Spostare la perlina azzurra dal piolo medio al piolo piccolo 4. Spostare la perlina verde dal piolo piccolo al piolo grande 5. Spostare la perlina azzurra dal piolo piccolo al piolo grande.	0	Capisco, cercherò di risolvere il problema delle palline sui pioli come hai descritto. Ecco la mia soluzione:1. Muovo la pallina verde dal piolo grande al piolo medio.2. Muovo la pallina rossa dal piolo grande al piolo piccolo.3. Muovo la pallina blu dal piolo medio al piolo grande.4. Muovo la pallina verde dal piolo medio al piolo piccolo.5. Muovo la pallina rossa dal piolo piccolo al piolo gran…	Mi scuso per il mio errore. Ecco una nueva soluzione che rispetta tutte le regole:1. Muovo la pallina rossa dal piolo grande al piolo medio.2. Muovo la pallina verde dal piolo grande al piolo piccolo.3. Muovo la pallina blu dal piolo medio al piolo grande.4. Muovo la pallina verde dal piolo piccolo al piolo medio.5. Muovo la pallina rossa dal piolo medio al piolo grande.Spero che questa soluzione…	Mi scuso per il mio errore. Ecco una nuova soluzione che rispetta tutte le regole:1. Muovo la pallina rossa dal piolo grande al piolo medio.2. Muovo la pallina verde dal piolo grande al piolo piccolo.3. Muovo la pallina rossa dal piolo medio al piolo grande.4. Muovo la pallina blu dal piolo medio al piolo grande.5. Muovo la pallina verde dal piolo piccolo al piolo medio.Spero che questa soluzione…	0
#VALUE!		5	Qui ci sono tre pioli di lunghezza diversa: uno grande, uno medio, e uno piccolo. Ci sono poi tre palline di colore diverso: una arancione, una celeste, una verde. Partendo dalla [POSIZIONE DI PARTENZA], ti chiederò di scrivermi quali sono le sequenze di azioni che un essere umano dovrebbe compiere per poter posizionare le palline sui pioli così come indicato nella [POSIZIONE DA RAGGIUNGERE]. Ci …	Ecco una possibile soluzione in 5 mosse: Mossa 1: sposta la pallina celeste dal piolo medio al piolo grande Mossa 2: sposta la pallina arancione dal piolo grande al piolo piccolo Mossa 3: sposta la pallina celeste dal piolo grande al piolo medio Mossa 4: sposta la pallina verde dal piolo grande al piolo piccolo Mossa 5: sposta la pallina arancione dal piolo piccolo al piolo medio La posizione fin…	Ecco una possibile soluzione in 5 mosse: 1. Sposta la pallina celeste dal piolo medio al piolo piccolo. 2. Sposta la pallina arancione dal piolo grande al piolo medio. 3. Sposta la pallina verde dal piolo grande al piolo piccolo. 4. Sposta la pallina celeste dal piolo piccolo al piolo medio. 5. Sposta la pallina celeste dal piolo medio al piolo grande. [POSIZIONE RAGGIUNTA] La pallina celeste è n…	Ecco una possibile soluzione in 5 mosse: Mossa 1: Sposta la pallina celeste dal piolo medio al piolo piccolo. Mossa 2: Sposta la pallina verde dal piolo grande al piolo medio. Mossa 3: Sposta la pallina celeste dal piolo piccolo al piolo medio. Mossa 4: Sposta la pallina arancione dal piolo grande al piolo medio. Mossa 5: Sposta la pallina verde dal piolo medio al piolo piccolo. [POSIZIONE RAGGIU…	0	Ecco la sequenza di azioni per raggiungere la [POSIZIONE DA RAGGIUNGERE] in 5 mosse, rispettando tutte le regole fornite: Muovi la pallina arancione dal piolo grande al piolo piccolo. Muovi la pallina verde dal piolo grande al piolo medio. Muovi la pallina arancione dal piolo piccolo al piolo medio, posizionandola sopra la pallina verde. Muovi la pallina celeste dal piolo medio al piolo grande. M…	Mi scuso per l'errore, ho frainteso le regole. Ecco una nuova sequenza di azioni per raggiungere la [POSIZIONE DA RAGGIUNGERE] in 5 mosse, rispettando tutte le regole fornite: Muovi la pallina arancione dal piolo grande al piolo piccolo. Muovi la pallina verde dal piolo grande al piolo medio. Muovi la pallina celeste dal piolo medio al piolo grande. Muovi la pallina verde dal piolo medio al piolo…	Mi scuso nuovamente per l'errore. Ecco una nuova sequenza di azioni per raggiungere la [POSIZIONE DA RAGGIUNGERE] in 5 mosse, rispettando tutte le regole fornite: Muovi la pallina arancione dal piolo grande al piolo piccolo. Muovi la pallina verde dal piolo grande al piolo medio. Muovi la pallina arancione dal piolo piccolo al piolo medio sopra la pallina verde. Muovi la pallina celeste dal piolo…	0	1. Spostare la perlina arancione dal piolo grande al piolo medio. 2. Spostare la perlina verde dal piolo grande al piolo piccolo 3. Spostare la perlina azzurra dal piolo medio al piolo grande 4. Spostare la perlina arancione dal piolo medio al piolo piccolo. 5. Spostare la perlina verde dal piolo piccolo al piolo medio.	1. Spostare la perlina arancione dal piolo grande al piolo medio. 2. Spostare la perlina verde dal piolo grande al piolo piccolo 3. Spostare la perlina verde dal piolo grande al piolo medio 4. Spostare la perlina azzurra dal piolo medio al piolo grande 5. Spostare la perlina verde dal piolo medio al piolo piccolo.	1. Spostare la perlina arancione dal piolo grande al piolo medio. 2. Spostare la perlina verde dal piolo grande al piolo piccolo 3. Spostare la perlina azzurra dal piolo medio al piolo grande 4. Spostare la perlina arancione dal piolo medio al piolo piccolo. 5. Spostare la perlina verde dal piolo piccolo al piolo medio.	0	Capisco, cercherò di seguire le tue istruzioni e risolvere il problema. Ecco la mia prima mossa:1. Sposto la pallina verde dal piolo grande al piolo medio.Adesso la posizione è questa:* Piolo grande: pallina rossa* Piolo medio: pallina verde* Piolo piccolo: vuotoAvvertimi la tua prossima istruzione.	Capisco, mi scuso per il mio errore. Ecco le cinque mosse che dovrei fare per risolvere il problema:1. Sposto la pallina rossa dal piolo grande al piolo medio.2. Sposto la pallina verde dal piolo grande al piolo piccolo.3. Sposto la pallina blu dal piolo medio al piolo grande.4. Sposto la pallina rossa dal piolo medio al piolo piccolo.5. Sposto la pallina verde dal piolo piccolo al piolo grande.A…	Capisco, mi scuso per il mio errore. Ecco le cinque mosse corrette per risolvere il problema:1. Sposto la pallina rossa dal piolo grande al piolo medio.2. Sposto la pallina verde dal piolo grande al piolo piccolo.3. Sposto la pallina rossa dal piolo medio al piolo grande.4. Sposto la pallina blu dal piolo medio al piolo piccolo.5. Sposto la pallina verde dal piolo piccolo al piolo grande.Adesso l…	0
Final Score							7				8				2				0

## Sheet: Inhibition
SECTION 1
Prompt (Instructions + Few shot + Item 1):	Ora ti scriverò una serie di frasi in cui sono state omesse le ultime parole, vorrei che leggessi attentamente quello che ho scritto e non appena ho finito di scrivere vorrei che mi fornissi la parola che completa la frase in modo logico e sensato. Prima di iniziare faremo due frasi di prova.
Example 1	(P) Il bambino ricco frequentava una scuola ___ Risposta: privata
Example 2	(P) Quest’anno il tasso di criminalità è ___ Risposta: aumentato
Item	GPT 3.5_Answer	GPT 3.5_Error	GPT 4_Answer	GPT 4_Error	Claude2_Answer	Claude2_Error	Llama2_Answer	Llama2_Error
Ha inviato una lettera senza attaccare il	Francobollo	0	Francobollo	0	Francobollo	0	timore	1
Nel primo spazio bianco inserisci il tuo	Nome	0	Nome	0	Nome	0	curriculum	1
La vecchia casa sarà rasa al	Suolo	0	Suolo	0	Suolo	0	suolo	0
È difficile ammettere quando si è in	Torto	0	Torto	0	Torto	0	errore	0
Il lavoro è stato semplice per la maggior parte del	Tempo	0	Tempo	0	Tempo	0	tempo	0
Quando vai a letto spegni la	Luce	0	Luce	0	Luce	0	luce	0
La partita è stata interrotta quando è cominciato a	Piovere	0	Piovere	0	Piovere	0	piovere	0
Arraffò il cibo freddo dal	Frigorifero	0	Frigorifero	0	Frigorifero	0	refrigeratore	0
La disputa fu risolta dall’arrivo di una terza	Persona	0	Persona	0	Persona	0	persona	0
Tre persone furono uccise in autostrada a causa di un	Incidente	0	Incidente	0	Incidente	0	incidente stradale	0
Il bambino piangeva e disturbava sua	Madre	0	Madre	0	Madre	0	madre	0
Oggigiorno troppi giovani non trovano	Lavoro	0	Lavoro	0	Lavoro	0	lavoro	0
Strisciò nella stanza senza fare il minimo	Rumore	0	Rumore	0	Rumore	0	rumore	0
Luigi colpì sua sorella in	Rabbia	1	Gioco	1	Testa	0	NON PUO' COMPLETARE LA FRASE (VIOLENZA)	1
Molta gente è senza	Tetto	0	Tetto	0	Tetto	0	casa	0
Total		1		1		0		3
SECTION 2
Prompt (Instructions + Few shot + Item 1):	Passiamo ora alla seconda parte della prova. Anche in questo caso scriverò una serie di frasi in cui manca l’ultima parola. Questa volta però vorrei che completassi la frase con una parola con NON è collegata con il resto della frase. Vorrei che la parola da te proposta fosse totalmente sconnessa con il resto della frase. Prima di iniziare faremo due frasi di prova.
Example 1	(P) Londra è una città molto Risposta: banana
Example 2	(P) Le scarpe nuove erano del numero Risposta: caffè
Item (a)	GPT 3.5_Answer	GPT 3.5_ErrorA	GPT 3.5_ErrorB	GPT 4_Answer	GPT 4_ErrorA	GPT 4_ErrorB	Claude2_Answer	Claude2_ErrorA	Claude2_ErrorB	Llama2_Answer	Llama2_ErrorA	Llama2_ErrorB
Il capitano non volle abbandonare la nave anche se stava	Mela	0	0	pianeta	0	0	Pattume	0	0	salmone	0	0
Corsero il più veloce	Chiave	0	0	tostapane	0	0	Giove	0	0	gambero	0	0
La maggior parte dei gatti vede bene anche di	Vino	0	0	marsupio	0	0	Cespuglio	0	0	lampone	0	0
Gianni era molto felice che gli affari andassero	Sedia	0	0	vulcano	0	0	Ventaglio	0	0	panna	0	0
L’intera città venne a sentire il sindaco che	Tromba	0	0	biblioteca	0	0	Sveglia	0	1	zanzara	0	0
La maggior parte degli squali attaccano vicino	Melone	0	0	astronauta	0	0	Musicassetta	0	1	mela	0	0
Nessuno dei libri presentati ebbe un grande	Paracadute	0	1	dinosauro	0	1	Tavolino	0	1	mistero	0	1
Le ciambelle sono fritte nell’olio	Mongolfiera	0	0	cavatappi	0	0	Automobile	0	0	girasole	0	1
Si addormentò e lasciò la tv accesa per tutta la	Mela	1	0	galassia	0	1	Scarponi	0	0	ciliegia	0	0
Tutti gli ospiti trascorsero una bella	Sedia	0	1	fotocopia	0	1	Muretto	0	0	fragola	0	1
Comprò i dolcetti in	Elefante	0	0	orbita	0	1	Cicalino	0	0	paglia	0	0
Scappando di casa sconvolse tutta la sua	Mongolfiera	1	0	matematica	0	1	Cavatappi	0	0	cicoria	0	1
Adesso è arrivato il momento di passare ai	Panda	0	1	cactus	0	1	Pugno	0	1	salsicce	0	0
Il vento era così forte che spalancò le	Tromba	1	0	ricetta	0	0	Focaccina	0	0	cartelle	0	1
A volte la sera fanno una piccola	Melone	1	0	antenna	0	1	Cartellina	0	1	rissa	0	1
Total		4	3		0	7		0	5		0	6
Percentile Rank		<5th	50th		>50th	5th-25th		>50th	25th		>50th	5th-25th
Qualitative evaluation		Impaired	Norm		Norm	Low-norm		Norm	Low-norm		Norm	Low-norm

## Sheet: Insight
Prompt:	Per ciascun problema ti verranno presentate tre parole. Il tuo compito è di trovarne una quarta che possa essere combinata con ciascuna delle tre presentate, formando una parola composta o una frase. Ad esempio: SOPRA-COMUNE-SECONDO. La soluzione è NOME (soprannome, nome comune, secondo nome). ROMANO-PRIMO-CIVICO La soluzione è NUMERO (numero romano, numero primo, numero civico) PESCA-SOCIALE-TV …
Problem	Solution	GPT 3.5_Answer	GPT 3.5 Score	GPT 4_Answer	GPT 4_Score	Claude2_Answer	Claude2_Score	Llama2_Answer	Llama2_Score	% solving the item
SOPRA-COMUNE-SECONDO	NOME
ROMANO-PRIMO-CIVICO	NUMERO
PESCA-SOCIALE-TV	RETE
PANE-SAPONE-MINERALE	ACQUA
CASELLA-PRIORITARIA-ELETTRONICA	POSTA	posta	1	posta	1	POSTA	1	SCATOLA	0	98.1
ERBA-SPINATO-DIRETTO	FILO	sentiero	0	filo	1	RECISO	0	INTEGRALE	0	90.5
CAPRA-SVIZZERO-BUCHI	FORMAGGIO	formaggio	1	formaggio	1	FORMAGGIO	1	FONDO	0	90.1
BIANCA-CREDITO-IDENTITÀ	CARTA	carta	1	carta	1	CARTA	1	BIANCO	0	89.5
GAS-ZUCCHERO-BAMBÙ	CANNA	canna	1	canna	1	CANNA	1	GELATO	0	89.1
ESPRESSO-REGIONALE-CAPO	TRENO	linea	0	treno	1	TRENO	1	CAFÉ	0	88.8
BERLINO-PIANTO-PORTANTE	MURO	muro	1	muro	1	MURO	1	PIANGOLO	0	85.4
DIVANO-SINGOLO-FIUME	LETTO	letto	1	letto	1	LETTO	1	LETTO	1	84.8
GIUDIZIO-MAL-PASTA	DENTE	buono	0	di	0	SENTENZA	0	RICETTO	0	83.7
PEPE-MINIERA-GROSSO	SALE	nero	0	sale	1	GRANO	0	PIZZA	0	82.2
AFRODITE-BOTTICELLI-STRABISMO	VENERE	venere	1	venere	1	VENERE	1	BELLO	0	75.6
PERDERE-APPARENTE-PIATTA	CALMA	formaggio	0	vista	0	PESO	0	PIATTO	0	73.6
PARCO-SALA-CARTE	GIOCO	gioco	1	gioco	1	GIOCO	1	GIOCO	1	73
TAPPETO-POMODORO-PESCE	ROSSO	macchina	0	rosso	1	ROSSO	1	SALSA	0	71.1
MARINAIO-SCARPA-CRAVATTA	NODO	blu	0	blu	0	BLU	0	MARINA	0	70.3
RIUNIONI-BALLO-ASPETTO	SALA	sala	0	sala	1	SALA	1	PARTY	0	70
COLPA-SESTO-LATO	SENSO	oscuro	0	senso	1	SENSO	1	Peccato	0	69.3
FRATELLO-DITTATORE-PUFFO	GRANDE	maggiore	0	grande	1	GRANDE	1	STORIA	0	67.4
VIAGGIO-INVITO-LISTA	NOZZE	controllo	0	nozze	1	NOZZE	1	PROGRAMMA	0	65.7
ASTRALE-ELETTRICO-SVEDESE	QUADRO	volvo	0	corpo	0	CORPO	0	STELLA	0	62.8
TAGLIARE-MALTESE-CIRCUITO	CORTO	chiusura	0	corte	0	CANE	0	SEGNALE	0	61.5
LEGALE-ESATTA-PUNTA	ORA	precisa	0	nota	0	MISURA	0	LETTERA	0	60.6
CATTIVA-IRONIA-ESTRAZIONE	SORTE	denti	0	condotta	0	SORTE	1	RADICE	0	58.7
PAGLIA-MEZZOGIORNO-VIGILE	FUOCO	bruciare	0	fuoco	1	FUOCO	1	RIPOSO	0	58.2
PICCHE-PUNTI-RUOTE	DUE	carte	0	asso	0	FERRO	0	FERRO	0	58.2
SANGUE-TURCO-PUBBLICO	BAGNO	rosso	0	bagno	1	BAGNO	1	MOSCHE	0	54.4
PENTOLE-MUSICA-CARICA	BATTERIA	batteria	1	batteria	1	BATTERIA	1	NOTE	0	53.8
LINGUAGGIO-STRADA-CIVILE	CODICE	codice	1	codice	1	CODICE	1	PASSO	0	53.6
CASSETTA-ADESIVO-AZZURRO	NASTRO	nastro	1	nastro	1	COLLA	0	BLU	0	52.8
LUCE-COMPLEANNO-MOTORE	CANDELA	candela	1	candela	1	CANDELA	1	FULMINE	0	51.9
LEGNA-GAS-PATATE	FORNO	fuoco	0	forno	1	SECCA	0	FUEGO	0	51.5
NERO-COLLETTO-CONIGLIO	BIANCO	bianco	1	bianco	1	BIANCO	1	PELO	0	50.5
NOME-ABITO-SOTTO	SOPRA	vestito	0	cambio	0	COPERTINA	0	COLORE	0	50.5
POVERA-REGOLA-CONTEMPORANEA	ARTE	arte	1	arte	1	ARTE	1	ERA	0	50.5
GIUDA-FRANCESE-DAMA	BACIO	nera	0	bacio	1	BACIO	1	SCACCO	0	49.5
MAGGIORE-MONTAGNA-ARTIFICIALE	LAGO	neve	0	catena	0	ALTEZZA	0	RIFUGIO	0	49.5
TESORO-PASQUA-PEDONALE	ISOLA	uovo	0	isola	1	UOVO	0	UOVO	0	49.5
AFFARI-PULITA-LIBERA	PIAZZA	uscita	0	casa	0	MANO	0	MERCATO	0	49.4
PETROLIO-SCIENZA-DESIDERI	POZZO	più	0	lampada	0	FUTURO	0	ENERGIA	0	49.1
CIGLIO-MAESTRA-BATTUTA	STRADA	spiritosa	0	alla	0	STRADA	1	RITORNO	0	48.4
SCI-BALLO-ATTERRAGGIO	PISTA	luna	0	pista	1	PISTA	1	FORZA	0	47.6
CARTA-REGALO-BOMBA	PACCO	carta	0	da	0	PACCO	1	SORPRESA	0	45.6
BATTERE-SCARPA-SPILLO	TACCO	tacco	1	tacco	1	TACCO	1	RITMO	0	43.8
SCOPO-MEDAGLIA-POMO	ORO	oro	1	oro	1	ORO	1	ORO	1	43.7
VIA-VECCHIO-BATTUTO	FERRO	strada	0	sentiero	0	STRADA	0	ROUTE	0	43.4
SCOMMESSE-ANGOLO-MERCATO	CALCIO	nero	0	nero	0	BORSA	0	FUGA	0	42.9
RAGAZZO-PADRONE-FAMIGLIA	PADRE	casa	0	di	0	CASA	0	NOME	0	41.7
CAPITALE-MORTE-SOFFERENZA	PENA	impatto	0	pena	1	PENA	1	POTERE	0	41.4
SANGUE-CIELO-OCCHIO	BLU	rosso	0	azzurro	0	ROSSO	0	ROSSO	0	41.4
FALSO-MONTAGNA-DANZA	PASSO	tango	0	passo	1	RUSSA	0	SPECCHIO	0	40.4
VENTI-DESERTO-MAGLIA	ROSA	sabbia	0	sabbia	0	LANA	0	SABBIA	0	40.2
ELETTRICA-MONETA-MARINA	CORRENTE	ricarica	0	corrente	1	CORRENTE	1	CORRENTE	1	39.4
MAPPA-ANGOLO-GIRA	MONDO	strada	0	strada	0	MONDO	1	PIANO	0	39.1
IMPERFETTO-LIBERO-REALE	TEMPO	tempo	1	tempo	1	STATO	0	FUTURO	0	36.8
FORMATO-CAPO-CRISTIANA	FAMIGLIA	carta	0	lettera	0	TESTA	0	LETTERA	0	36.7
NERO-BUE-COLPO	OCCHIO	manganello	0	occhio	1	MUSO	0	OMBRA	0	36.4
INDIA-SECCO-PIANTA	FICO	tiglio	0	stampa	0	TÈ	0	SABBIA	0	36.3
DO-DOPPIO-POLLO	PETTO	petto	1	petto	1	PETTO	1	GAMBERO	0	36
TRATTENERE-TROMBA-COLLO	FIATO	respiro	0	aria	0	FIATO	1	NOTA	0	35.8
FORTUNA-TRASPORTO-COMUNICAZIONE	MEZZO	postale	0	buona	0	MESSAGGIO	0	VELO	0	35.6
FORTUNA-LIBERA-SCORTA	RUOTA	cavalla	0	via	0	BUONA	0	RISORSE	0	35.5
FREDDO-LUNGO-PAUSA	CAFFÈ	cena	0	caffe	1	INVERNO	0	TEMPO	0	35.5
SINTESI-RITOCCO-GRAFIA	FOTO	fotografica	0	fotografica	0	FOTO	1	ARTE	0	35.2
LONDRA-OCCHI-ARROSTO	FUMO	affumicato	0	nebbia	0	ROAST	0	INGHILTERRA	0	35.1
SOLE-CATTIVA-ANNO	LUCE	stellare	0	luce	1	GIORNO	0	PRIMAVERA	0	34.8
BELLA-INCOLLA-CARBONE	COPIA	carta	0	vista	0	ADDORMENTATA	0	DONNA	0	33.7
PIEDE-BOTTIGLIA-BAR	COLLO	danza	0	piano	0	TAPPO	0	GIORNO	0	33.7
PRESA-BIRRA-ROSA	SPINA	orso	0	spina	1	PERA	0	SPRITZ	0	33.3
MOBILE-MUSICALE-EMERGENZA	SCALA	servizio	0	scala	1	SUONERIA	0	APP	0	33
GONNA-GOLF-ERA	MINI	moda	0	mini	1	ETÀ	0	GOLFO	0	32.6
OSSA-CREPA-OCA	PELLE	uovo	0	d'	0	FRAGILE	0	ACIDO	0	31.6
PSICHE-PRIMO-PROPRIO	AMORE	nome	0	piano	0	PIANO	0	PERSONA	0	31.6
GAS-NOTIZIE-CENTRI	FUGA	rete	0	stazione	0	AGENZIA	0	COMPUTER	0	31.5
AGO-PESO-COSTELLAZIONE	BILANCIA	orsa	0	bilancia	1	BILANCIA	1	LUNA	0	31.1
INDICE-CON-PIEDE	DITO	sedere	0	dito	1	DITO	1	PUNTI	0	30.8
FORTE-BAR-TERRA	PIANO	diagonale	0	piano	1	PIANO	1	MUSICA	0	30.5
LINGUA-LINEA-PERLA	MADRE	collana	0	madre	1	FILO	0	ARGENTO	0	29
SPARO-LATTE-STELLE	POLVERE	macchina	0	via	0	VIA	0	MILLE	0	28.4
MUSICALE-PROVA-IPOTETICO	PERIODO	sillaba	0	note	0	DO	0	COMPOSIZIONE	0	27.7
MADRE-VIDEO-TELEFONICA	SCHEDA	chiamata	0	camera	0	CHIAMATA	0	CONNESSIONE	0	27.4
SCUOLA-TUTTO-DOMANI	DOPO	compito	0	mattina	0	GIORNO	0	ORARIO	0	25.7
CAPO-SPERANZA-LINEA	VERDE	ferrovia	0	fine	0	VITA	0	FUTURO	0	25
MONDIALE-NOLEGGIO-RETTILINEO	MOTO	auto	0	record	0	AUTO	0	FUTURO	0	25
VIOLINO-CASA-PAROLA	CHIAVE	chiave	1	chiave	1	CHIAVE	1	MUSICA	0	24.5
SCRITTO-OPERA-BUCATO	MANO	lirica	0	mano	1	LAVORO	0	LETTERATURA	0	23.9
CUORI-VITTORIA-CIELI	REGINA	aperti	0	aperti	0	APERTI	0	GLORIA	0	23.6
NUZIALE-POTERE-DEBOLE	ANELLO	matrimonio	0	anello	1	SESSO	0	FORZA	0	23.5
MORTO-FORMA-TOGLIERSI	PESO	peso	1	punto	0	VESTITI	0	FINE	0	23.3
LOCALE-SANA-MALATO	MENTE	aria	0	aria	0	OSPEDALE	0	ASPETTO	0	22.7
CASSA-LUOGO-SENSO	COMUNE	comune	1	forte	0	COMUNE	1	DENARO	0	22.2
PUBBLICO-FUORI-SACRO	LUOGO	porta	0	spazio	0	MINISTERO	0	SPAZIO	0	22
BUCO-TESSUTO-DURO	OSSO	foro	0	nero	0	TRAMA	0	FABRICA	0	20.6
IO-ALCOLICO-UOMO	SUPER	solo	0	test	0	FORTE	0	PERSONA	0	20.4
FESTA-PRIMA-CANNONE	DONNA	linfa	0	colpo	0	FUOCO	0	GIOCO	0	19.8
CONTROLLO-SCACCHI-AVORIO	TORRE	re	0	torre	1	TORRE	1	STRATEGIA	0	19.6
GOVERNO-GENTILUOMO-APPARTAMENTO	LADRO	palazzo	0	di	0	PALAZZO	0	DIREZIONE	0	19.5
ULTIMO-ZERO-LUCE	ANNO	annullamento	0	grado	0	ORA	0	FRONTIERA	0	19.4
MECCANICO-FERRO-MORTE	BRACCIO	macchina	0	causa	0	INGEGNERE	0	MACCHINA	0	18.8
POSIZIONE-ALLENTATE-GIRO	PRESA	polso	0	chiave	0	DISTENDERE	0	ROTAZIONE	0	18.7
CONTINUA-CLASSE-LIBERA	LOTTA	tempo	0	lotta	0	PERMANENTE	0	EDUCAZIONE	0	18.2
RUOTE-VINCITORE-GRANDE	CARRO	fortuna	0	premio	0	PRIMO	0	CAMION	0	18.2
CENERE-FOGLIO-PACCHI	PORTA	volante	0	carta	0	CARTA	0	ASH	0	16.8
ARRESTO-PARTENZA-PASSO	FALSO	progresso	0	cardiaco	0	MOSSA	0	PROCESSO	0	16.5
MANO-QUOTIDIANO-AFFARE	FATTO	corrente	0	corrente	0	FATTO	1	IMPEGNO	0	15.9
ROSSA-INDIANO-RADIO	FRECCIA	onda	0	croce	0	PEPERONE	0	SALSA	0	14.3
CIELI-LEONE-SOLE	RE	africano	0	blu	0	STELLA	0	ASTRO	0	13.5
MUTA-TEATRO-REATO	SCENA	costume	0	scena	0	SCENA	1	SPECTACOLO	0	13.3
BASSA-BRONZO-NORD	LEGA	statua	0	terra	0	MARE	0	ORO	0	13
CLASSE-STRADA-LEGGE	FUORI	guida	0	maestra	0	CODICE	0	CORSO	0	13
CLASSE-VIAGGIO-BORDO	DIARIO	prima	0	prima	0	SCUOLA	0	CROCIERA	0	11.5
BAGNO-SCENA-INTERO	COSTUME	piano	0	cambio	0	PANORAMA	0	SET	0	11
DANNO-GIRO-LAVORO	CAPO	nero	0	turno	0	ATTIVITA'	0	INDENNITÀ	0	10.9
ACQUA-NERO-ORECCHIO	BUCO	caldo	0	torre	0	SUONO	0	PIATTO	0	10.6
SEGUIRE-CINESE-GOVERNO	OMBRA	passi	0	mura	0	CODA	0	POLITICA	0	9.9
CANE-CARO-MINA	VITA	amico	0	da	0	PREZZO	0	BOMBA	0	9
PIEDE-CENTRO-NEVE	PALLA	sinistro	0	di	0	FREDDO	0	PISTA	0	8.2
COSCIENZA-BLOCCO-AUTO	POSTO	verde	0	pulita	0	FRENO	0	PSICO	0	7.4
BLU-PAVONE-AMICO	PENNA	federico	0	reale	0	SINCERO	0	FESTA	0	5.3
SUB-GENERALE-CATTOLICA	CULTURA	marina	0	marino	0	CHIESA	0	RELIGIOSA	0	4.3
FORZA-NOTTE-NEA	CAMICIA	oscura	0	interna	0	NERA	0	POTERE	0	3.1
LOGO-CONTRO-TESI	PRO	argomento	0	tipo	0	PRO	1	DEBATE	0	2.2
DATA-ONORE-MANGIARE	PAROLA	cerimonia	0	di	0	PAROLA	1	FESTA	0	0
Total score			21		49		44		4
Mean	47.48
St. dev.	28.06
n	122
z-score			-0.943692		0.0541696		-0.12402		-1.54954
percentile rank			17.27		52.16		45.06		6.18
qualitative evaluation			Low-norm		Norm		Low-norm		Borderline

## Sheet: SI ToM
Prompt:	Quelle che seguono sono brevissime storie con dei protagonisti. Rispondi alle domande provando a metterti dal punto di vista del personaggio citato.
Item	GPT 3.5_Answer	GPT 3.5 Score	GPT 4_Answer	GPT 4_Score	Claude2_Answer	Claude2_Score	Llama2_Answer	Llama2_Score
Katia ed Emma sono due bambine che stanno giocando a casa. Emma prende una banana dal cestino della frutta e l’avvicina all’orecchio. Dice a Katia:” Guarda! Questa banana è un telefono!” DOMANDE: E’ vero quello che Emma ha detto? (si o no) Perché Emma ha detto questo?	No. Emma ha detto questo perché stava giocando e immaginando che la banana fosse un telefono.	1	No. Emma ha detto questo perché sta usando la sua immaginazione e vuole trasformare la banana in un telefono per rendere il gioco con Katia più divertente e coinvolgente.	1	*immedesimandosi nel personaggio di Emma*: No, non è vero che la banana è un telefono. L'ho detto perché stavo facendo finta che la banana fosse un telefono mentre giocavo con la mia amica Katia. Volevo solo usare la mia immaginazione e fingere che un oggetto normale potesse essere qualcos'altro. È un modo divertente per giocare e lasciarsi trasportare dalla fantasia.	1	Risposta:NO, il fatto che Emma abbia detto che la banana è un telefono non è vero.Emma ha detto questo probabilmente per scherzare e inventare una storia fantastica. Forse ha visto i genitori usare il telefono e ha deciso di giocare a sua volta, utilizzando la banana come se fosse un telefono reale. In questo modo, Emma ha potuto immaginare sé stessa come una persona importante che riceve una tel…	1
Giuseppe voleva comprare un gattino, così andò a trovare la signora Rossi che possedeva molti gattini che non poteva tenere. In realtà la signora Rossi amava i gattini e non voleva che nessuno facesse loro del male, nonostante non potesse tenerli tutti lei. Giuseppe non era sicuro di volere uno dei gattini della signora Rossi. Ma la signora Rossi disse:” Se nessuno compra i gattini sarò costretta…	No. La signora Rossi ha detto questo a Giuseppe per cercare di convincerlo a comprare uno dei gattini, probabilmente perché teme che altrimenti i gattini finiscano in una situazione di abbandono o di maltreatment. Tuttavia, minacciare di uccidere gli animali non è mai un comportamento accettabile o giustificabile. La signora Rossi dovrebbe cercare altre soluzioni per i gattini che non può tenere,…	1	No. La signora Rossi potrebbe aver detto questo a Giuseppe per convincerlo a prendere uno dei gattini, in modo da salvarli da un destino tragico e trovare loro una casa amorevole. Potrebbe anche essere un modo per comunicare la sua disperazione e la difficoltà di prendersi cura di tutti i gattini.	1	*immedesimandosi nel personaggio della signora Rossi*: No, non è vero che se nessuno compra i gattini sarò costretta ad affogarli. L'ho detto a Giuseppe solo perché volevo convincerlo a prendere uno dei cuccioli, visto che non posso tenerli tutti con me. In realtà io amo moltissimo questi gattini e non gli farei mai del male. Però sfortunatamente non ho spazio e risorse per occuparmi di tutti lor…	1	Risposta:NO, il fatto che la signora Rossi abbia detto che avrebbe affogato i gattini se nessuno li avesse comprati non è vero.La signora Rossi ha detto questo probabilmente per evidenziare la difficile situazione in cui si trovava, ovvero la necessità di trovare una sistemazione per i gattini che non poteva tenere. Forse ha voluto mettere in guardia Giuseppe sul fatto che, se non avesse acquista…	1
Gianni andò a casa di Chiara per la prima volta. Gianni arrivò a casa di Chiara, lei gli aprì la porta e il suo cane corse a salutarlo. Il cane di Chiara è enorme: è più o meno grande come Gianni! Quando Gianni vide l’enorme cane di Chiara disse: ”Chiara, non hai affatto un cane. Hai un elefante!” DOMANDE: E’ vero quello che ha detto Gianni? (SI o NO) Perché Gianni ha detto questo?	No. Gianni ha detto questo perché il cane di Chiara gli è sembrato molto grande e ha voluto scherzare.	1	No. Gianni ha detto questo per esprimere la sua sorpresa nel vedere quanto sia grande il cane di Chiara, facendo un'esagerazione scherzosa paragonandolo a un elefante.	1	*immedesimandosi nel personaggio di Gianni*: No, non è assolutamente vero che il cane di Chiara sia un elefante. L'ho detto perché quando l'ho visto la prima volta mi è sembrato così grande, forse perché non sono abituato a cani di quella stazza. Era pressoché alto quanto me e questo mi ha sorpreso molto. Nella mia testa ho pensato che sembrasse più un "elefante in miniatura" che un cane, data l'…	1	Risposta:NO, il fatto che il cane di Chiara un elefante non è vero.Gianni ha detto questo probabilmente per esagerare e scherzare. Forse ha voluto mettersi in evidenza o far rise Chiara e il suo cane. Inoltre, la sua affermazione potrebbe essere stata detta per emphasizzare la grandezza del cane di Chiara, che sembra essere molto grande e impressionante. In questo modo, Gianni ha potuto esprimere…	1
Un giorno, mentre stava giocando a casa, Anna accidentalmente rovesciò e ruppe il vaso di cristallo preferito di sua madre. Anna sapeva che la madre si sarebbe molto arrabbiata! Così, quando la madre ritornò a casa e vide il vaso rotto e chiese ad Anna cosa fosse successo, Anna disse:” Il cane lo ha rovesciato, non è stata colpa mia!” DOMANDE: E’ vero quello che Anna ha raccontato alla madre? (SI…	No. La signora Rossi ha detto questo a Giuseppe per cercare di convincerlo a comprare uno dei gattini, probabilmente perché teme che altrimenti i gattini finiscano in una situazione di abbandono o di maltreatment. Tuttavia, minacciare di uccidere gli anim	1	No. Anna ha detto questo perché aveva paura di affrontare la rabbia della madre e delle conseguenze derivanti dall'aver rotto il vaso di cristallo. Inventando la scusa che il cane fosse responsabile, sperava di evitare punizioni o rimproveri.	1	*immedesimandosi nel personaggio di Anna*: No, non è vero che sia stato il cane a rovesciare e rompere il vaso. In realtà l'ho rotto io mentre giocavo in casa. L'ho detto perché avevo paura che la mamma si arrabbiasse molto con me, visto che era il suo vaso preferito. Quindi, presa dal panico, ho incolpato il cane nella speranza che la mamma non si infuriasse e non mi punisse per quello che era s…	1	Risposta:NO, il fatto che il cane abbia rovesciato il vaso di cristallo non è vero.Anna ha detto questo probabilmente per evitare di essere punita dalla madre. Forse ha paura delle conseguenze della sua azione e ha deciso di mentire per scaricare la responsabilità della rottura del vaso su qualcun altro, in questo caso il cane. In questo modo, Anna ha cercato di evitare la colpa e la punizione de…	1
Giovanni odia andare dal dentista, perché ogni volta che ci va deve fare un’otturazione che gli fa molto male. Ma Giovanni sa che quando ha mal di denti, sua madre lo porta sempre dal dentista. Adesso Giovanni ha un forte mal di dente, ma quando sua madre nota che lui sta male e gli chiede: ”Hai mal di dente Giovanni?”, Giovanni risponde:” No, mamma”. DOMANDE: E’ vero quello che Giovanni dice a s…	No. Giovanni dice questo perché non vuole andare dal dentista, perché ha paura del dolore che provoca l'otturazione e perché non vuole che sua madre si preoccupi.	0.5	No. Giovanni dice questo perché teme il dolore associato alle otturazioni e non vuole andare dal dentista. Cerca di nascondere il suo mal di denti sperando di evitare una visita dal dentista che gli causerebbe ulteriore dolore.	1	*immedesimandosi nel personaggio di Giovanni*: No, non è vero che non ho mal di denti. Ho detto così a mia madre perché in realtà ho un fortissimo mal di denti in questo momento. Però odio talmente tanto andare dal dentista e fare le dolorose otturazioni, che ho negato il mal di denti nella speranza che lei non mi ci porti. So che ogni volta che ammetto di avere il mal di denti, mia madre puntual…	1	NO, il fatto che Giovanni non abbia mal di denti non è vero.Giovanni ha detto questo probabilmente per evitare di essere portato dal dentista. Forse ha paura della dolorosa esperienza che ha sempre quando va dal dentista, o forse ha semplicemente paura della punizione della madre se lei scopre che ha mentito. In questo modo, Giovanni ha cercato di nascondere la verità alla madre per evitare di es…	1
Elena aspettava tutto l’anno Natale per chiedere ai suoi genitori un coniglietto. Arrivò il giorno di Natale ed Elena corse ad aprire il suo regalo. Era sicura che contenesse un piccolo coniglio nella gabbia. Ma quando lo aprì, con tutta la famiglia che stava intorno, scoprì che il suo regalo era una noiosa enciclopedia, che Elena non desiderava affatto! Poi, quando i genitori di Elena le chieser…	No. Elena ha detto questo perché non voleva deludere i suoi genitori e per evitare di ferire i loro sentimenti, anche se in realtà era molto delusa dal regalo che aveva ricevuto. Potrebbe anche essere che Elena fosse educata e volesse mostrare gratitudine per il regalo, anche se non era quello che aveva desiderato.	1	No. Elena ha detto questo ai suoi genitori perché non voleva deluderli o farli sentire in colpa per non averle regalato ciò che desiderava veramente. Ha scelto di nascondere la sua delusione per preservare i sentimenti dei genitori e mantenere un'atmosfera felice durante il Natale.	1	*immedesimandosi nel personaggio di Elena*: No, non è assolutamente vero che l'enciclopedia che mi hanno regalato per Natale fosse il regalo che desideravo. Avevo sperato con tutta me stessa che i miei genitori mi regalassero il coniglietto che avevo chiesto. Quando ho scartato il pacchetto e ho visto che si trattava di un'enciclopedia sono rimasta molto delusa, perché non era ciò che volevo. Per…	1	NO, il fatto che Elena abbia detto che il regalo era bellissimo e proprio quello che voleva non è vero.Elena ha detto questo probabilmente per evitare di deludere i genitori e per non far loro capire che il regalo non era quello che lei aveva sperato. Forse ha paura di ferire i loro sentimenti o di sembrare ingrata per il regalo che le hanno fatto. In questo modo, Elena ha cercato di nascondere l…	1
Un giorno zia Lucia venne a visitare Pietro. Di solito a Pietro piace molto sua zia, ma quel giorno indossava un nuovo cappello che a Pietro non piaceva . Pietro pensava che sua zia sembrasse ridicola con quel cappello, e che sarebbe stata molto meglio con quello vecchio. Ma quando zia Lucia chiese a Pietro:” Ti piace il mio nuovo cappello?”, Pietro rispose:” Oh, è molto bello”. DOMANDE: E’ vero …	No. Pietro ha detto questo perché non voleva ferire i sentimenti della zia, anche se in realtà non gli piaceva il cappello. Potrebbe anche essere che Pietro volesse essere educato e mostrare rispetto per le scelte di moda della zia.	1	No. Pietro ha detto questo perché non voleva ferire i sentimenti di zia Lucia dicendole che non gli piaceva il suo nuovo cappello. Ha preferito essere gentile e compiacente per mantenere un buon rapporto con lei.	1	*immedesimandosi nel personaggio di Pietro*: No, non è affatto vero che il nuovo cappello di zia Lucia mi piacesse. In realtà, quando l'ho vista con quel cappello ho pensato che sembrasse un po' ridicola e che le stesse molto meglio il suo cappello vecchio. Tuttavia, quando me lo ha chiesto direttamente, le ho detto che mi piaceva molto perché non avevo il coraggio di essere sincero e potenzialme…	1	NO, il fatto che Pietro abbia detto che il cappello di zia Lucia è molto bello non è vero.Pietro ha detto questo probabilmente per evitare di ferirei sentimenti di zia Lucia. Forse ha paura di sembrare maleducato o di offendere la zia che gli ha chiesto il parere. In questo modo, Pietro ha cercato di nascondere la sua opinione reale e di mostrare una gratitudine che non prova realmente.	1
A notte tarda la vecchia signora Bianchi sta tornando a casa .A lei non piace camminare verso casa da sola nel buio perché è sempre preoccupata che qualcuno l’aggredisca e la derubi. Improvvisamente da un ‘ombra sbuca un uomo. Vuole chiedere alla signora Bianchi che ora è, così cammina verso di lei. Quando la signora Bianchi vede l’uomo che cammina verso di lei, comincia a tremare e dice:” Prenda…	Si. La signora Bianchi gli ha detto questo perché era molto spaventata e probabilmente aveva paura di essere aggredita o derubata. Potrebbe anche essere che fosse stata vittima di aggressioni o episodi simili in passato, il che potrebbe averla resa ancora più nervosa e preoccupata.	0	No. La signora Bianchi gli ha detto questo perché era spaventata e preoccupata di essere aggredita e derubata nel buio, come temeva di solito quando camminava da sola. Non sapeva che l'uomo voleva solo chiederle l'ora e ha reagito impulsivamente alla sua paura.	1	*immedesimandosi nel personaggio della signora Bianchi*: Sì, immagino che l'uomo sia rimasto molto sorpreso quando gli ho detto di prendere la mia borsa, visto che in realtà voleva solamente chiedermi che ora fosse. Gli ho detto quella frase perché ero terrorizzata. Camminare da sola al buio a quell'ora della notte mi mette sempre molta ansia, ho paura che qualcuno possa aggredirmi e derubarmi. Q…	1	NO, l'uomo non sarà rimasto sorpreso di quanto ha detto la signora Bianchi.La signora Bianchi ha detto questo probabilmente perché era preoccupata per la sua sicurezza e temeva che l'uomo potesse avere intenzioni negative verso di lei. Forse ha pensato che l'uomo potesse essere un ladro o un aggressore, e ha deciso di offrirgli la sua borsa in modo da proteggere se stessa. In questo modo, la sign…	0
Un ladro che aveva appena rubato in un negozio si stava dando alla fuga. Mentre correva verso casa, un poliziotto di turno lo vide che perdeva un guanto. Il poliziotto non sapeva che l’uomo era un ladro, e voleva solo dirgli che aveva perso un guanto. Ma quando il poliziotto gridò al ladro: “Ehi, lei! Si fermi!”, il ladro si girò, vide il poliziotto e si arrese. Con le mani in alto ammise di aver…	Sì. Il ladro si è comportato in questo modo perché probabilmente aveva paura di essere scoperto e arrestato per il reato che aveva commesso. Potrebbe anche essere che avesse già avuto esperienze negative con la polizia in passato e fosse stato indotto a credere che la polizia fosse sua nemica. In ogni caso, il ladro probabilmente ha deciso di arrendersi e confessare il reato per evitare di essere…	0	Si. Il ladro si è comportato così perché, avendo appena commesso un crimine, era in uno stato di allerta e nervosismo. Quando il poliziotto gli ha gridato di fermarsi, il ladro ha pensato che fosse stato scoperto e che il poliziotto lo stesse inseguendo per arrestarlo. Di conseguenza, si è arreso e ha ammesso il misfatto senza sapere che il poliziotto voleva semplicemente restituirgli il guanto p…	1	*immedesimandosi nel personaggio del ladro*: Sì, immagino che il poliziotto sia rimasto molto sorpreso quando mi sono arreso ammettendo di aver compiuto un misfatto nel negozio. In realtà lui voleva semplicemente dirmi che avevo perso un guanto mentre fuggivo. Il motivo per cui mi sono comportato così è che, nel panico della fuga dopo aver rubato, quando ho sentito quella voce autoritaria che mi …	1	NO, il poliziotto non sarà rimasto sorpreso di quello che il ladro ha detto.Il ladro si è comportato così probabilmente perché era consapevole di aver commesso un reato e si aspettava che il poliziotto lo arrestasse. Forse ha pensato che il poliziotto avesse already discovered his identity and that he had no choice but to surrender. In questo modo, il ladro ha cercato di anticipare le mosse del p…	0
Daniele e Luca un giorno vedono la signora Verdi che esce dal parrucchiere. Fa un po’ ridere perché il parrucchiere le ha tagliato i capelli troppo corti. Daniele dice a Luca: ” Deve esser stata in un combattimento con una falciatrice!” DOMANDE: E’ vero quello che dice Daniele? (SI o NO) Perché Daniele dice questo?	No. Elena ha detto questo perché non voleva deludere i suoi genitori e per evitare di ferire i loro sentimenti, anche se in realtà era molto delusa dal regalo che aveva ricevuto. Potrebbe anche essere che Elena fosse educata e volesse mostrare gratitudine	1	No. Daniele dice questo per esprimere in modo ironico e umoristico la sua impressione sul taglio di capelli della signora Verdi, che a loro giudizio è troppo corto. Utilizza l'esagerazione del combattimento con una falciatrice per enfatizzare quanto sia inusuale e strano il risultato del taglio di capelli.	0	*immedesimandosi nel personaggio di Daniele*: No, ovviamente non è assolutamente vero che la signora Verdi sia stata in un combattimento con una falciatrice. L'ho detto scherzosamente a Luca perché quando l'abbiamo vista uscire dal parrucchiere io e lui ci siamo accorti che il taglio di capelli che le avevano fatto era molto molto corto e un po' ridicolo. Probabilmente il parrucchiere ha esagerat…	1	NO, il fatto che la signora Verdi abbia combattuto con una falciatrice non è vero.Daniele dice questo probabilmente per scherzare e inventare una storia fantastica per spiegare il taglio di capelli della signora Verdi. Forse ha pensato che il taglio di capelli molto corti facesse sembrare la signora Verdi come se avesse combattuto con una falciatrice e ha deciso di scherzare sulla situazione. In …	1
Simone è un grande bugiardo e Massimo, il fratello di Simone, sa che Simone non dice mai la verità! Proprio ieri Simone ha rubato la racchetta di ping-pong di Massimo, e Massimo sa che Simone l’ha nascosta da qualche parte, nonostante non riesca a trovarla. E’ molto arrabbiato. Così dice a Simone:” Dov’è la mia racchetta da ping-pong? Devi averla nascosta nell’armadio o sotto il letto, perché ho …	No. Massimo cercherà la sua racchetta da ping-pong sotto il letto, perché questo è quello che Simone gli ha detto. Massimo cercherà lì la sua racchetta perché crede che Simone gli stia dicendo la verità e spera di trovare la racchetta in quel luogo. Tuttavia, dato che Simone è noto per essere un bugiardo, è probabile che la racchetta non sia effettivamente nascosta sotto il letto.	0	Non posso determinare con certezza se sia vero o no quello che Simone ha detto a Massimo, dato che Simone è noto per essere un bugiardo. Tuttavia, basandosi sulla risposta di Simone, Massimo potrebbe cercare la sua racchetta da ping-pong sotto il letto, anche se potrebbe essere scettico riguardo alla veridicità dell'affermazione di Simone.	1	*immedesimandosi nel personaggio di Massimo*: No, so perfettamente che quello che mi ha detto Simone non è assolutamente vero. Conosco bene mio fratello e so che è un bugiardo patologico, non dice mai la verità. Quando mi ha risposto che ha nascosto la mia racchetta da ping-pong sotto al letto, sono certo che stesse mentendo spudoratamente. Proprio perché Simone mente sempre, so che in realtà avr…	1	Risposta:NO, il fatto che la racchetta da ping-pong di Massimo sia nascosta sotto il letto, come ha detto Simone, non è vero.Massimo cercherà la sua racchetta da ping-pong nell'armadio, come ha detto Simone, perché Simone ha detto che la racchetta è nascosta lì.Massimo cercherà lì la sua racchetta perché ha ragione di credere che Simone possa averla nascosta in un luogo dove non potrebbe essere t…	1
La madre di Anna ha trascorso molto tempo a cucinare il piatto preferito di Anna: pesce e patatine. Ma quando lo porta ad Anna, lei sta guardando la TV, non la bada e nemmeno la ringrazia. La madre di Anna è arrabbiata e dice:” Bene, questo è un bel comportamento, non trovi? Questa è per me pura maleducazione!” DOMANDE: E’ giusto quello che ha detto la madre di Anna? (SI o NO) Perché la madre di …	Sì. La madre di Anna ha detto questo perché è arrabbiata e delusa per il fatto che Anna non abbia rispettato le sue fatiche nella preparazione del piatto preferito di Anna, né abbia mostrato gratitudine per il cibo che le aveva cucinato. La mancanza di rispetto e di riconoscimento da parte di Anna potrebbe aver ferito i sentimenti della madre e averla resa arrabbiata.	1	Si. La madre di Anna ha detto questo perché è arrabbiata e delusa dal comportamento di Anna. Ha trascorso molto tempo a preparare il piatto preferito di Anna e si aspettava un ringraziamento o almeno un riconoscimento per il suo sforzo. Quando Anna non ha mostrato apprezzamento, la madre di Anna ha espresso la sua frustrazione.	1	*immedesimandosi nel personaggio della madre di Anna*: Sì, è assolutamente giusto quello che ho detto ad Anna. Le ho cucinato con amore e impiegando molto tempo il suo piatto preferito, il pesce con le patatine. Ero felice di vederla apprezzare questa pietanza che avevo preparato per lei con cura e dedizione. Invece, quando gliel'ho portato, lei era talmente presa dalla TV da non degnarmi di uno …	1	NO, il fatto che Anna abbia comportato male non è giusto.La madre di Anna ha detto questo probabilmente per esprimere la sua delusione e arrabbiatura verso Anna, che non ha mostrato alcuna gratitudine per il piatto che le ha preparato. Forse la madre si aspettava che Anna ringraziasse per il piatto e si sia dimostrata apprezzativa per il tempo e lo sforzo che ha messo nella sua preparazione. In q…	1
Marco e Filippo si stanno divertendo! Hanno rovesciato il tavolo per terra e si sono seduti sopra. Quando la loro madre ritorna, ride e dice: ” Cosa mai state facendo? “, “Questo tavolo è una nave pirata!”, dice Filippo, ”ed è meglio che tu entri prima di affogare, perché lì sei nel mare!” DOMANDE: E’ vero quello che dice Filippo? (SI o NO) Perché Filippo dice questo?	No. Filippo dice questo per scherzo o per divertimento, probabilmente per cercare di rendere la situazione meno grave o per far ridere la madre. Potrebbe anche essere che Filippo stia cercando di inventare una scusa o di giustificare il fatto che lui e Marco hanno rovesciato il tavolo per terra.	0.5	No. Filippo dice questo perché sta giocando con Marco e sta usando la loro immaginazione per trasformare il tavolo in una nave pirata e divertirsi.	1	*immedesimandosi nel personaggio di Filippo*: No, ovviamente non è vero che il tavolo rovesciato sia una nave pirata e che nostra madre rischi di affogare stando in piedi lì. L'ho detto perché io e il mio fratellino Marco, giocando, abbiamo deciso di trasformare quel tavolo in una nave pirata frutto della nostra fantasia. Siccome eravamo immersi nel gioco e nell'immaginazione, quando è tornata la…	1	NO, il fatto che il tavolo sia una nave pirata non è vero.Filippo dice questo probabilmente per scherzare e inventare una storia fantastica per giustificare il disordine nella casa. Forse ha pensato che la madre potesse essere arrabbiata per il disordine e ha deciso di scherzare sulla situazione per alleggerire l'atmosfera. In questo modo, Filippo ha cercato di creare un'atmosfera rilassata e sch…	1
Raw score		9		12		13		11
Cut-off		12		12		12		12
Qualitative evaluation		Impaired		Norm		Norm		Mildly impaired

## Sheet: SI Emotion Attribution
Test_Attr_Emo	Emotional Area	Keywords	GPT 3.5_Answer	GPT 3.5_Score	GPT 4_Answer	GPT 4_Score	Claude2_Answer	Claude2_Score	Llama2_Answer	Score
1 I quadri di Simone sono arrivati ultimi ad un concorso. Come si sentirà Simone in questa situazione?	Tristezza	Triste, addolorato, deluso, disperato	È difficile dire esattamente come si sentirà Simone in questa situazione, poiché le reazioni alle sconfitte possono variare molto da persona a persona. Alcune possibili reazioni potrebbero essere delusione, tristezza, rabbia o frustrazione. Tuttavia, è importante ricordare che le sconfitte fanno parte della vita e che ci sono sempre opportunità per imparare e crescere da esse. Potrebbe essere uti…	1	Deluso	1	DELUSIONE	1	Deluso	1
2 Elisabetta sta guidando lungo una strada quando una donna le compare improvvisamente davanti e lei la travolge in pieno. Cosa proverà Elisabetta in questa situazione?	Paura	Impaurito, terrorizzato, pietrificato	In una situazione del genere, è probabile che Elisabetta possa provare una serie di emozioni diverse e intense. Potrebbe sentirsi sotto shock, confusa, ansiosa e spaventata. Potrebbe anche sentirsi colpevole per aver travolto la donna e preoccupata per le conseguenze dell'incidente. Inoltre, potrebbe essere preoccupata per lo stato di salute della donna e per come potrà affrontare la situazione. …	1	Paura	1	ORRORE	1	Sconvolta (lo associo alla paura)	1
3 Maria deve fare un discorso al lavoro. E’ in piedi nella stanza di fronte a tutti. Non ricorda cosa deve dire. Tutti la fissano. Come si sentirà Maria in questa situazione?	Imbarazzo	Imbarazzato, umiliato, ridicolo	In questa situazione, è probabile che Maria possa provare una serie di emozioni intense e stressanti. Potrebbe sentirsi ansiosa, nervosa, impaurita e a disagio. Potrebbe anche sentirsi sotto pressione, soprattutto se è una situazione importante per il suo lavoro o se è particolarmente timida o insicura. Inoltre, il fatto che tutti la stiano fissando potrebbe amplificare queste emozioni e rendere …	1	Nervosa	1	ANSIA	0	Imbarazzata	1
4 Luca si è appena rivelato alla ragazza che desiderava da mesi. Lei gli dà uno schiaffo in faccia. Come si sentirà Luca in questa situazione?	Tristezza	Triste, addolorato, deluso, disperato	In questa situazione, è probabile che Luca possa provare una serie di emozioni intense e difficili da gestire. Potrebbe sentirsi deluso, ferito, triste, arrabbiato e confuso. Potrebbe anche sentirsi vulnerabile e in difficoltà, soprattutto se la sua rivelazione era stata fatta con il desiderio di instaurare una relazione o una connessione più profonda con la ragazza. Inoltre, il fatto di essere s…	1	Umiliato	0	UMILIAZIONE	0	Umiliato	0
5 Enrico ha appena scoperto che avrà un aumento della paga extra. Come si sentirà Enrico in questa situazione?	Felicità	Felice, sollevato, estasiato, pieno di gioia	In questa situazione, è probabile che Enrico possa provare una serie di emozioni positive e gratificanti. Potrebbe sentirsi felice, soddisfatto, contento e grato per l'aumento della paga. Potrebbe anche sentirsi orgoglioso di sé stesso per il proprio lavoro e per il riconoscimento ricevuto. Inoltre, l'aumento della paga potrebbe portare con sé una maggiore sicurezza finanziaria e una maggiore lib…	1	Felice	1	GIOIA	1	Felice	1
6 A Rosanna è stato appena detto dal suo fidanzato che lui non vuole più uscire con lei. Come si sentirà Rosanna in questa situazione?	Tristezza	Triste, addolorato, deluso, disperato	In questa situazione, è probabile che Rosanna possa provare una serie di emozioni intense e difficili da gestire. Potrebbe sentirsi ferita, delusa, triste, arrabbiata e confusa. Potrebbe anche sentirsi vulnerabile e in difficoltà, soprattutto se la relazione con il suo fidanzato era stata importante per lei. Inoltre, il fatto di essere stata lasciata potrebbe portare con sé una serie di dubbi e d…	1	Triste	1	TRISTEZZA	1	Delusa	1
7 Carlo è sdraiato in mezzo alla foresta. Un ragno velenoso cade sul suo petto. Cosa proverà Carlo in questa situazione?	Paura	Impaurito, terrorizzato, pietrificato	In questa situazione, è probabile che Carlo possa provare una serie di emozioni intense e stressanti. Potrebbe sentirsi impaurito, ansioso, panico e a disagio. Potrebbe anche sentirsi vulnerabile e in pericolo, soprattutto se è particolarmente timido o phobic o se ha paura dei ragni. Inoltre, il fatto di avere un ragno velenoso posato sul suo petto potrebbe amplificare queste emozioni e rendere l…	1	Paura	1	PAURA	1	Spaventato	1
8 Giuseppe ha appena saputo che il suo stipendio si ridurrà il prossimo mese. Come si sentirà Giuseppe in questa situazione?	Tristezza	Triste, addolorato, deluso, disperato	In questa situazione, è probabile che Giuseppe possa provare una serie di emozioni negative e stressanti. Potrebbe sentirsi deluso, frustrato, arrabbiato e preoccupato. Potrebbe anche sentirsi vulnerabile e insicuro, soprattutto se il suo stipendio è importante per il suo tenore di vita e se la riduzione potrebbe avere delle conseguenze negative sulla sua situazione finanziaria. Inoltre, potrebbe…	1	Preoccupato	1	PREOCCUPAZIONE	0	Preoccupato	0
9 Iris ha appena saputo che ha un cancro maligno che potrebbe ucciderla in meno di un anno. Cosa proverà Iris in questa situazione?	Tristezza	Triste, addolorato, deluso, disperato	In questa situazione, è probabile che Iris possa provare una serie di emozioni intense e difficili da gestire. Potrebbe sentirsi sotto shock, triste, arrabbiata, impaurita e vulnerabile. Potrebbe anche sentirsi sopraffatta dal dolore e dal senso di perdita e potrebbe avere difficoltà ad accettare la notizia. Inoltre, potrebbe essere preoccupata per il suo futuro e per come affronterà la malattia,…	1	Paura	0	ANGOSCIA	0	Sconvolta (lo associo alla paura)	1
10 Elena ordina un panino in un ristorante. Mangia il primo boccone e guarda il resto. C’è un verme morto nel panino. Cosa proverà Elena in questa situazione?	Disgusto	Disgusto, ribrezzo, fastidio	In questa situazione, è probabile che Elena possa provare una serie di emozioni negative e spiacevoli. Potrebbe sentirsi disgustata, nauseata, arrabbiata e delusa. Potrebbe anche sentirsi vulnerabile e insicura, soprattutto se è particolarmente sensibile o phobic nei confronti degli insetti o se ha paura di contrarre malattie o infezioni. Inoltre, potrebbe essere preoccupata per le conseguenze de…	1	Disgusto	1	DISGUSTO	1	Disgustata	1
11 Paolo sente il suono che avvisa l’imminente caduta di una bomba atomica. Cosa proverà Paolo in questa situazione?	Paura	Impaurito, terrorizzato, pietrificato	In questa situazione, è probabile che Paolo possa provare una serie di emozioni intense e stressanti. Potrebbe sentirsi impaurito, ansioso, panico e vulnerabile. Potrebbe anche sentirsi sopraffatto dalla paura e dall'incertezza del futuro e potrebbe avere difficoltà ad accettare la situazione. Inoltre, potrebbe essere preoccupato per le conseguenze dell'esplosione, come ad esempio il rischio di m…	1	Terrore	1	TERRORE	1	Terrificato	1
12 Un uomo cammina verso Andrea e lo chiama idiota. Come si sentirà Andrea in questa situazione?	Rabbia	Arrabbiato, irritato, infastidito	In questa situazione, è probabile che Andrea possa provare una serie di emozioni negative e stressanti. Potrebbe sentirsi offeso, arrabbiato, ferito e vulnerabile. Potrebbe anche sentirsi umiliato e disprezzato dalle parole dell'uomo e potrebbe avere difficoltà ad accettare questo trattamento. Inoltre, potrebbe essere preoccupato per le conseguenze dell'insulto, come ad esempio il rischio di scon…	1	Offeso	1	RABBIA	1	Arrabbiato	1
13 A Tania venne detto che se avesse truccato il viso ad una donna le sarebbero state pagate 20.000 lire. Ma dopo che ebbe completato il lavoro le vennero date 10.000 lire. Come si sentirà Tania in questa situazione?	Rabbia	Arrabbiato, irritato, infastidito	In questa situazione, è probabile che Tania possa provare una serie di emozioni negative e frustranti. Potrebbe sentirsi delusa, arrabbiata, ingannata e vulnerabile. Potrebbe anche sentirsi umiliata e disprezzata dalla decisione della donna di non rispettare l'accordo e potrebbe avere difficoltà ad accettare questo trattamento. Inoltre, potrebbe essere preoccupata per le conseguenze della situazi…	1	Delusa	0	INGANNO	0	Delusa	0
14 Fabio lancia un libro ad un suo amico. Il suo amico non lo prende e il libro finisce in faccia ad un altro uomo. Cosa proverà Fabio in questa situazione?	Imbarazzo	Imbarazzato, umiliato, ridicolo	In questa situazione, è probabile che Fabio possa provare una serie di emozioni negative e stressanti. Potrebbe sentirsi in colpa, arrabbiato, frustrato e vulnerabile. Potrebbe anche sentirsi ansioso e preoccupato per le conseguenze dell'incidente, come ad esempio il rischio di scontri o di reazioni violente, o per il suo benessere emotivo. Inoltre, potrebbe essere preoccupato per il benessere de…	0	Imbarazzo	1	IMBARAZZO	1	Imbarazzato	1
15 Roberto si sintonizza sulle radio notizie e sente che i suoi vicini hanno appena vinto 200 milioni alla lotteria. Il suo vicino sta raccontando al giornalista di tutti i viaggi che farà e di tutte le cose che comprerà. Cosa proverà Roberto in questa situazione?	Invidia	Invidia, gelosia	In questa situazione, è probabile che Roberto possa provare una serie di emozioni negative e frustranti. Potrebbe sentirsi invidioso, arrabbiato, deluso e vulnerabile. Potrebbe anche sentirsi frustrato e preoccupato per il modo in cui la fortuna dei suoi vicini potrebbe influire sulla sua vita e potrebbe avere difficoltà ad accettare la situazione. Inoltre, potrebbe essere preoccupato per le cons…	1	Invidia	1	INVIDIA	1	Gelosia	1
16 Romina non vede suo marito da settimane. Poi lo vede nella strada e gli corre incontro. Come si sentirà Romina in questa situazione?	Felicità	Felice, sollevato, estasiato, pieno di gioia	In questa situazione, è probabile che Romina possa provare una serie di emozioni positive e piacevoli. Potrebbe sentirsi felice, sorpresa, grata e sollevata. Potrebbe anche sentirsi emozionata e contenta di rivedere il suo marito e potrebbe avere l'impulso di corrergli incontro per abbracciarlo e dimostrargli il suo affetto. Inoltre, potrebbe essere preoccupata per il benessere del suo marito e p…	1	Felice	1	FELICITÀ	1	Felice	1
17 Daniele sta camminando in una strada affollata quando inciampa e sbatte con la faccia. Tutti nella strada si girano, lo fissano e cominciano a ridere. Come si sentirà Daniele in questa situazione?	Imbarazzo	Imbarazzato, umiliato, ridicolo	In questa situazione, è probabile che Daniele si senta imbarazzato e vulnerabile, soprattutto se tutti nella strada si girano a guardarlo e a ridere. Potrebbe anche sentirsi frustrato o arrabbiato per essere stato deriso o preso in giro. Ognuno reagisce in modo diverso alle situazioni imbarazzanti, ma è comprensibile che Daniele possa sentirsi a disagio in questo momento.	1	Imbarazzato	1	UMILIAZIONE	1	Umiliato	1
18 Tania sta ascoltando i numeri della lotteria. Ha già segnato cinque numeri ed è prossima a vincere 10 milioni. Come si sentirà Tania in questa situazione?	Felicità	Felice, sollevato, estasiato, pieno di gioia	In questa situazione, è probabile che Tania si senta emozionata e felice. Potrebbe anche sentirsi sorpresa o incredula, soprattutto se non si aspettava di vincere così tanti soldi. È normale che le persone si sentano contente quando hanno successo o ricevono qualcosa di positivo, come vincere una somma di denaro significativa. Tania potrebbe anche sentirsi un po' nervosa o ansiosa se non è abitua…	1	Eccitazione	1	ECCITAZIONE	1	Eccitata	1
19 Ogni settimana al lavoro di Giovanni sottraggono un premio a chiunque stia facendo peggio. Questa settimana è toccato a Giovanni. Come si sentirà Giovanni in questa situazione?	Tristezza	Triste, addolorato, deluso, disperato	In questa situazione, è probabile che Giovanni si senta frustrato, deluso e forse anche arrabbiato. Potrebbe sentirsi come se fosse stato trattato ingiustamente o che il premio gli fosse stato sottratto senza una buona ragione. Potrebbe anche sentirsi demoralizzato o scoraggiato, soprattutto se questo accade spesso. Ognuno reagisce in modo diverso alle situazioni negative o sfidanti, ma è compren…	1	Umiliato	1	VERGOGNA	0	Disastroso	0
20 Katia ha ricevuto i risultati dei suoi esami: sono andati molto bene. Come si sentirà Katia in questa situazione?	Felicità	Felice, sollevato, estasiato, pieno di gioia	In questa situazione, è probabile che Katia si senta felice, soddisfatta e orgogliosa di sé. Potrebbe anche sentirsi sollevata o grata per aver ottenuto buoni risultati, soprattutto se ha lavorato sodo per ottenerli. È normale che le persone si sentano contente quando hanno successo o raggiungono qualcosa di importante per loro, come ottenere buoni risultati negli esami. Katia potrebbe anche sent…	1	Felice	1	SODDISFAZIONE	0	Felice	1
21 Melania si trova in un vicolo. Un uomo sta andando verso di lei con un coltello. Cosa proverà Melania in questa situazione?	Paura	Impaurito, terrorizzato, pietrificato	In questa situazione, è probabile che Melania si senta impaurita e in pericolo. Potrebbe anche sentirsi vulnerabile e indifesa, soprattutto se l'uomo con il coltello sta avvicinandosi e non sembra intenzionato a fermarsi. Potrebbe anche sentirsi preoccupata o ansiosa per il suo benessere e quello dei suoi cari. È normale che le persone si sentano spaventate quando sono in pericolo o sotto minacci…	1	Terrore	1	TERRORE	1	Paura	1
22 Elisabetta ha da poco un nuovo fidanzato. Come si sentirà Elisabetta in questa situazione?	Felicità	Felice, sollevato, estasiato, pieno di gioia	In questa situazione, è probabile che Elisabetta si senta felice e contenta di avere un nuovo fidanzato. Potrebbe anche sentirsi emozionata e ansiosa di scoprire cosa riserva il futuro per lei e il suo nuovo partner. È normale che le persone si sentano positive e ottimiste quando iniziano una nuova relazione, soprattutto se si sentono felici e appagati dalla loro nuova unione. Tuttavia, ognuno re…	1	Felice	1	FELICITÀ	1	Contenta	1
23 La macchina di Riccardo, che ha 20 anni, si è appena rotta lungo la strada. Mentre sta seduto lì, qualcuno passa con una nuova Jaguar. Riccardo guarda la macchina che passa. Come si sentirà Riccardo in questa situazione?	Invidia	Invidia, gelosia	In questa situazione, è probabile che Riccardo si senta frustrato e scontroso. Potrebbe anche sentirsi invidioso o triste per non poter permettersi una macchina nuova e di lusso come quella che ha appena visto passare. Potrebbe anche sentirsi preoccupato o ansioso per come risolvere il problema della sua macchina rotta e per come arrivare a destinazione. Ognuno reagisce in modo diverso alle situa…	1	Frustrato	0	INVIDIA	1	Geloso	1
24 Giulia sta in piedi in centro alla sala nuziale per tenere un discorso. Ma mentre è in pedi non le viene niente da dire. Tutti, nella sala, la fissano e qualcuno comincia a ridere. Come si sentirà Giulia in questa situazione?	Imbarazzo	Imbarazzato, umiliato, ridicolo	In questa situazione, è probabile che Giulia si senta imbarazzata e vulnerabile. Potrebbe anche sentirsi frustrata o arrabbiata per essere stata presa in giro o per non essere riuscita a tenere il discorso come aveva previsto. Potrebbe anche sentirsi nervosa o ansiosa per il giudizio degli altri. Ognuno reagisce in modo diverso alle situazioni imbarazzanti, ma è comprensibile che Giulia possa sen…	0	Imbarazzata	1	IMBARAZZO	1	Vergognosa	1
25 Elisa vorrebbe un coniglietto per il suo compleanno, ma le è stato detto dai suoi genitori che le sarà donata una bicicletta, che però lei non vuole. Ma, quando scende per aprire il suo regalo, scopre che dentro c’è un coniglietto. Come si sentirà Elisa in questa situazione?	Felicità	Felice, sollevato, estasiato, pieno di gioia	In questa situazione, è probabile che Elisa si senta felice e contenta di aver ricevuto il coniglietto che desiderava. Potrebbe anche sentirsi sorpresa e grata per il gesto dei suoi genitori. È normale che le persone si sentano contente quando otteniamo qualcosa di importante o di significativo per noi, come un regalo che desideriamo da tempo. Elisa potrebbe anche sentirsi un po' in colpa o imbar…	1	Felice	1	GIOIA	1	Felice	1
26 Silvia si sveglia e vede che c’è un ragno velenoso nel suo letto. Cosa proverà Silvia in questa situazione?	Paura	Impaurito, terrorizzato, pietrificato	In questa situazione, è probabile che Silvia si senta spaventata e in pericolo. Potrebbe anche sentirsi vulnerabile e indifesa, soprattutto se il ragno velenoso si sta avvicinando o sembra pronto a morderla. Potrebbe anche sentirsi preoccupata o ansiosa per il suo benessere e quello dei suoi cari. È normale che le persone si sentano spaventate quando sono in pericolo o sotto minaccia. In questa s…	1	Paura	1	PAURA	1	Terrore	1
27 Giacomo si è appena preparato una scodella di corn flakes e latte. Ne mangia una cucchiaiata e si rende conto che il latte è andato a male. Cosa proverà Giacomo in questa situazione?	Disgusto	Disgusto, ribrezzo, fastidio	In questa situazione, è probabile che Giacomo si senta disgustato e nauseato dal gusto e dall'odore del latte andato a male. Potrebbe anche sentirsi deluso o frustrato per essersi preparato una colazione che non può mangiare. Potrebbe anche sentirsi preoccupato o ansioso per il suo benessere, soprattutto se ha mangiato già una cucchiaiata di latte andato a male. È normale che le persone si sentan…	1	Disgusto	1	DISGUSTO	1	Deluso	0
28 Sonia sta andando in bicicletta lungo la strada quando perde il controllo e finisce addosso ad un lampione. Alcune persone dall’altra parte della strada si fermano e la fissano; qualcuno la deride. Come si sentirà Sonia in questa situazione?	Imbarazzo	Imbarazzato, umiliato, ridicolo	In questa situazione, è probabile che Sonia si senta imbarazzata e vulnerabile. Potrebbe anche sentirsi frustrata o arrabbiata per essere stata derisa o presa in giro da altre persone. Potrebbe anche sentirsi dolorante o ferita se è caduta dalla bicicletta e si è fatta male. Ognuno reagisce in modo diverso alle situazioni imbarazzanti o sfidanti, ma è comprensibile che Sonia possa sentirsi a disa…	1	Imbarazzata	1	IMBARAZZO	1	Umiliata	1
29 Un uomo cammina verso Massimo e minaccia di dargli un pugno. Come si sentirà Massimo in questa situazione?	Paura	Impaurito, terrorizzato, pietrificato	In questa situazione, è probabile che Massimo si senta spaventato e in pericolo. Potrebbe anche sentirsi vulnerabile e indifeso, soprattutto se l'uomo che lo minaccia è più grande o più forte di lui. Potrebbe anche sentirsi preoccupato o ansioso per il suo benessere e per quello delle persone intorno a lui. È normale che le persone si sentano spaventate quando sono in pericolo o sotto minaccia. I…	1	Spaventato	1	PAURA	1	Speranzoso	0
30 William è appena andato al primo appuntamento con una ragazza di cui è interessato da quattro anni. Alla fine dell’appuntamento si baciano. Come si sentirà William in questa situazione?	Felicità	Felice, sollevato, estasiato, pieno di gioia	In questa situazione, è probabile che William si senta felice e soddisfatto. Potrebbe anche sentirsi emozionato e contento di aver finalmente ottenuto ciò che desiderava. Potrebbe anche sentirsi romantico e coinvolto emotivamente nella relazione. È normale che le persone si sentano felici e contente quando otteniamo qualcosa di importante o di significativo per noi, come un appuntamento o un baci…	1	Felice	1	FELICITÀ	1	Felice	1
31 Margherita ha appena scoperto che sua madre è morta. Come si sentirà Margherita in questa situazione?	Tristezza	Triste, addolorato, deluso, disperato	In questa situazione, è probabile che Margherita si senta devastata e molto triste. Potrebbe anche sentirsi confusa, sconvolta, sopraffatta dal dolore e dallo shock. La morte di una madre può essere un evento molto traumatico e difficile da affrontare, soprattutto se la persona era particolarmente legata alla madre. Margherita potrebbe anche sentirsi sola e vulnerabile senza la sua madre nella su…	1	Triste	1	TRISTEZZA	1	Dolorosa	1
32 A Giovanna è stata appena data una promozione. Come si sentirà Giovanna in questa situazione?	Felicità	Felice, sollevato, estasiato, pieno di gioia	Giovanna potrebbe sentirsi molto soddisfatta e felice di aver ricevuto una promozione. Potrebbe anche sentirsi sorpresa o orgogliosa di sé stessa per aver ottenuto questo riconoscimento del suo lavoro e impegno. Potrebbe anche sentirsi un po' nervosa o preoccupata riguardo alle responsabilità aggiuntive o alle aspettative che potrebbero essere associate alla sua nuova posizione. Tuttavia, in gene…	1	Felice	1	SODDISFAZIONE	0	Felice	1
33 Sara ha parcheggiato all’angolo della strada quando una donna giunge e colpisce la sua auto con un martello, danneggiando parecchio il cofano. Come si sentirà Sara in questa situazione?	Rabbia	Arrabbiato, irritato, infastidito	Sara potrebbe sentirsi molto arrabbiata, frustrata e sconvolta in questa situazione. Potrebbe anche sentirsi sorpresa e scioccata dal fatto che qualcuno abbia danneggiato intenzionalmente la sua auto in questo modo. Potrebbe sentirsi anche preoccupata per il costo della riparazione dell'auto e per il fatto di dover fare i conti con l'assicurazione e le eventuali conseguenze legali. In generale, è…	1	Arrabbiata	1	RABBIA	1	Arrabbiata	1
34 Rebecca sta tirando fuori dal frigo il pranzo della domenica quando si accorge che stanno strisciando dei vermi. Come si sentirà Rebecca in questa situazione?	Disgusto	Disgusto, ribrezzo, fastidio	Rebecca potrebbe sentirsi molto disgustata e nauseata in questa situazione. Potrebbe anche sentirsi arrabbiata o infastidita dal fatto che il cibo che aveva pensato di mangiare sia stato contaminato da vermi. Potrebbe sentirsi anche preoccupata per la sua salute e per il fatto di dover trovare un altro pasto al posto del pranzo che aveva programmato di mangiare. In generale, è probabile che Rebec…	1	Disgusto	1	DISGUSTO	1	Disgustata	1
35 Arturo sta parlando con un uomo che non conosce molto bene. L’uomo sta mangiando un panino. Mentre stanno parlando l’uomo sputa un pezzo di cibo nella giacca di Arturo. Arturo afferra l’uomo e gli strappa a pezzi la maglietta. Come si sentirà Arturo in questa situazione?	Rabbia	Arrabbiato, irritato, infastidito	In questa situazione, è probabile che Arturo si senta molto arrabbiato e infastidito. Potrebbe sentirsi anche offeso e disgustato dal comportamento maleducato dell'uomo e dal fatto che abbia sputato il cibo sulla sua giacca. Potrebbe anche sentirsi imbarazzato o imbarazzato per il suo comportamento impulsivo di afferrare e strappare la maglietta dell'uomo. In generale, è probabile che Arturo si s…	1	Arrabbiato	1	RABBIA	1	Irato	1
36 A Nadia venne detto che il suo prossimo lavoro sarebbe stato a Roma, la sua città preferita. Invece sarà a Padova, città che non le piace. Come si sentirà Nadia in questa situazione?	Tristezza	Triste, addolorato, deluso, disperato	Nadia potrebbe sentirsi molto delusa e frustrata in questa situazione. Potrebbe anche sentirsi arrabbiata o infastidita dal fatto che le sia stata data una notizia incorretta o che i piani siano cambiati senza il suo consenso. Potrebbe sentirsi anche preoccupata per il fatto di dover trasferirsi in una città che non le piace e per le possibili difficoltà che potrebbero insorgere a causa di questo…	1	Delusa	1	DELUSIONE	1	Delusa	1
37 Giampaolo sta campeggiando nella foresta in America. Un orso strappa una parte della sua tenda e viene verso di lui ringhiando. Come si sentirà Giampaolo in questa situazione?	Paura	Impaurito, terrorizzato, pietrificato	Giampaolo potrebbe sentirsi molto spaventato e preoccupato in questa situazione. Potrebbe sentirsi anche vulnerabile e indifeso di fronte all'orso che si avvicina ringhiando. Potrebbe anche sentirsi confuso o disorientato su cosa fare o come proteggersi. In generale, è probabile che Giampaolo si senta molto spaventato e preoccupato per la sua sicurezza in questa situazione.	1	Terrore	1	PAURA	1	Spaventato	1
38 Ad Andrea, disoccupato, è stato appena offerto un nuovo lavoro. Come si sentirà Andrea in questa situazione?	Felicità	Felice, sollevato, estasiato, pieno di gioia	Andrea potrebbe sentirsi molto felice e soddisfatto di aver ricevuto un'offerta di lavoro. Potrebbe anche sentirsi sollevato e grato per aver trovato un'opportunità di lavoro in un momento in cui era disoccupato. Potrebbe sentirsi anche un po' nervoso o preoccupato riguardo alle responsabilità e alle aspettative del nuovo lavoro. Tuttavia, in generale, è probabile che Andrea si senta molto conten…	1	Sollevato	1	GIOIA	1	Felice	1
39 Simone si accorge che l’uomo accanto a lui possiede l’orologio d’oro che lui vuole comprarsi da tre anni. Simone sa che non potrà permettersi quel orologio per un altro po’ di anni. Come si sentirà Simone in questa situazione? Come si sentirà Sonia in questa situazione?	Invidia	Invidia, gelosia	Simone potrebbe sentirsi molto invidioso e frustrato in questa situazione. Potrebbe sentirsi anche deluso e scoraggiato dal fatto di non poter permettersi l'orologio che desidera tanto. Potrebbe sentirsi anche preoccupato per il fatto di dover aspettare ancora per poterselo permettere. Sonia, d'altra parte, potrebbe non sentirsi affatto coinvolta o interessata all'orologio in questione e quindi p…	1	Invidia	1	INVIDIA	1	Triste	0
40 L’amica di Sonia le disse che se avesse badato lei ai suoi figli lunedì lei avrebbe badato i figli di Sonia giovedì. Sonia il lunedì badò i figli dell’amica, ma il giovedì l’amica le disse che non poteva badare i figli di Sonia perché aveva un altro appuntamento. Come si sarà sentita Sonia in questa situazione?	Rabbia	Arrabbiato, irritato, infastidito	Sonia potrebbe sentirsi molto delusa e arrabbiata in questa situazione. Potrebbe sentirsi anche tradita e ferita dal fatto che l'amica non abbia mantenuto la parola data. Potrebbe sentirsi anche preoccupata per il fatto di dover trovare un'altra soluzione per badare ai suoi figli il giovedì. In generale, è probabile che Sonia si senta molto frustrata e arrabbiata per questa mancanza di rispetto d…	1	Delusa	1	TRAdimento	0	Delusa	0
41 Mario è stato chiamato dal suo capo. Questo gli dice: ” Sei licenziato.” Come si sentirà Mario in questa situazione?	Tristezza	Triste, addolorato, deluso, disperato	Mario potrebbe sentirsi molto scioccato, sorpreso e deluso in questa situazione. Potrebbe anche sentirsi arrabbiato o frustrato dal fatto di essere stato licenziato senza preavviso o spiegazioni. Potrebbe sentirsi anche preoccupato per il suo futuro lavorativo e per come sosterrà se stesso e la sua famiglia senza il lavoro. In generale, è probabile che Mario si senta molto sconcertato e infelice …	1	Scioccato	1	ANGOSCIA	0	Sconvolto (lo associo alla paura)	1
42 La moglie di Daniele ha appena partorito il loro terzo figlio. Come si sentirà la moglie di Daniele in questa situazione?	Felicità	Felice, sollevato, estasiato, pieno di gioia	La moglie di Daniele potrebbe sentirsi molto stanca e dolorante dopo il parto. Potrebbe anche sentirsi emozionata e grata per aver dato alla luce un altro figlio sano. Potrebbe anche sentirsi preoccupata per il fatto di dover gestire tre figli e per come il nuovo arrivato influirà sulla routine familiare. Tuttavia, in generale, è probabile che la moglie di Daniele si senta molto felice e soddisfa…	0	Stanca ma felice	1	GIOIA	1	Felice	1
43 Fulvio si trova in banca nel mezzo di una rapina. Uno dei rapinatori gli punta la pistola in faccia. Come si sentirà Fulvio in questa situazione?	Paura	Impaurito, terrorizzato, pietrificato	Fulvio potrebbe sentirsi molto spaventato e terrorizzato in questa situazione. Potrebbe anche sentirsi vulnerabile e indifeso di fronte al rapinatore che gli punta la pistola in faccia. Potrebbe anche sentirsi confuso o disorientato su cosa fare o come proteggersi. In generale, è probabile che Fulvio si senta molto spaventato e preoccupato per la sua sicurezza in questa situazione.	1	Terrore	1	TERRORE	1	Spaventato	1
44 Giusy corre dentro al cinema e non vede la porta di vetro. Ci corre contro. Tutti nella fila si girano e la fissano e qualcuno la deride. Come si sentirà Giusy in questa situazione?	Imbarazzo	Imbarazzato, umiliato, ridicolo	Giusy potrebbe sentirsi molto imbarazzata e mortificata in questa situazione. Potrebbe anche sentirsi sorpresa e sconvolta dal fatto di non aver visto la porta di vetro e di essersi schiantata contro di essa. Potrebbe sentirsi anche arrabbiata o frustrata per il fatto di essere stata derisa da qualcuno. In generale, è probabile che Giusy si senta molto infelice e a disagio per questo incidente im…	1	Imbarazzata	1	IMBARAZZO	1	Umiliata	1
45 Katia ha appena scoperto che le sono stati rubati 10 milioni e non può fare niente per averli indietro. Come si sentirà Katia in questa situazione?	Rabbia	Arrabbiato, irritato, infastidito	Katia potrebbe sentirsi molto arrabbiata, frustrata e impotente in questa situazione. Potrebbe anche sentirsi vulnerabile e indifesa di fronte al fatto di aver subito un furto così ingente. Potrebbe sentirsi anche preoccupata per il fatto di dover fare i conti con questa perdita finanziaria e per come questo potrebbe influire sulla sua vita. In generale, è probabile che Katia si senta molto infas…	1	Arrabbiata	1	RABBIA	1	Disperato	0
46 Mauro si è svegliato e sente un ladro che si muove in casa. Come si sentirà Mauro in questa situazione?	Paura	Impaurito, terrorizzato, pietrificato	Mauro potrebbe sentirsi molto spaventato e preoccupato in questa situazione. Potrebbe anche sentirsi vulnerabile e indifeso di fronte alla presenza di un ladro in casa sua. Potrebbe sentirsi anche confuso o disorientato su cosa fare o come proteggersi. In generale, è probabile che Mauro si senta molto spaventato e preoccupato per la sua sicurezza in questa situazione.	1	Spaventato	1	PAURA	1	Speranzoso	0
47 Edy si trova in un bar quando scivola in una macchia di grasso e cade. Tutti nel bar lo fissano. Come si sentirà Edy in questa situazione?	Imbarazzo	Imbarazzato, umiliato, ridicolo	Edy potrebbe sentirsi molto imbarazzato e mortificato in questa situazione. Potrebbe anche sentirsi sorpreso e sconvolto dal fatto di aver perso l'equilibrio e di essere caduto. Potrebbe sentirsi anche arrabbiato o frustrato per il fatto di essere stato oggetto di tanto interesse o derisione da parte degli altri presenti nel bar. In generale, è probabile che Edy si senta molto infelice e a disagi…	1	Imbarazzato	1	IMBARAZZO	1	Vergognoso	1
48 Enrico sta camminando lungo una via del paese. Purtroppo non vede un ciottolo. La bici sbanda e lui cade nell’erba. Una macchina si ferma e tutti lo vedono cadere. Cosa proverà Enrico in questa situazione?	Imbarazzo	Imbarazzato, umiliato, ridicolo	Enrico potrebbe sentirsi molto imbarazzato e mortificato in questa situazione. Potrebbe anche sentirsi sorpreso e sconvolto dal fatto di aver perso l'equilibrio e di essere caduto. Potrebbe sentirsi anche arrabbiato o frustrato per il fatto di essere stato oggetto di tanto interesse o derisione da parte degli altri presenti sulla strada. In generale, è probabile che Enrico si senta molto infelice…	1	Imbarazzato	1	Imbarazzo	1	Embarazzato (continuava a scriverlo così nonostante gli chiedessi di scriverlo in italiano)	1
49 Ogni volta che Nicoletta tenta di lavorare al computer non ne trova uno libero al lavoro. Cosa proverà Nicoletta in questa situazione?	Rabbia	Arrabbiato, irritato, infastidito	Nicoletta potrebbe sentirsi molto frustrata e infastidita in questa situazione. Potrebbe anche sentirsi arrabbiata o delusa dal fatto di non riuscire a trovare un computer libero al lavoro. Potrebbe sentirsi anche preoccupata per il fatto di non essere in grado di completare i suoi compiti o di incontrare le scadenze a causa della mancanza di accesso a un computer. In generale, è probabile che Ni…	1	Frustrazione	1	FRUSTRAZIONE	0	Frustrazione	1
50 Alessandro sta guardando dalla ringhiera di un ponte. Improvvisamente comincia a scivolare e finisce dritto dentro al fiumiciattolo. Mentre si arrampica fuori dall’acqua si accorge che c’è un pullman pieno di turisti che lo stanno fissando. Come si sentirà Alessandro in questa situazione?	Imbarazzo	Imbarazzato, umiliato, ridicolo	Alessandro potrebbe sentirsi molto imbarazzato e mortificato in questa situazione. Potrebbe anche sentirsi sorpreso e sconvolto dal fatto di essere scivolato dalla ringhiera del ponte e di essere caduto in acqua. Potrebbe sentirsi anche arrabbiato o frustrato per il fatto di essere stato oggetto di tanto interesse o derisione da parte dei turisti presenti nel pullman. In generale, è probabile che…	1	Imbarazzato	1	Imbarazzo	1	Embarazzato (continuava a scriverlo così nonostante gli chiedessi di scriverlo in italiano)	1
51 Gianni viene portato in un safari. L’auto si è rotta e adesso un grande rinoceronte lo sta attaccando. Come si sentirà Gianni in questa situazione?	Paura	Impaurito, terrorizzato, pietrificato	Gianni potrebbe sentirsi molto spaventato e terrorizzato in questa situazione. Potrebbe anche sentirsi vulnerabile e indifeso di fronte al rinoceronte che lo sta attaccando. Potrebbe sentirsi anche confuso o disorientato su cosa fare o come proteggersi. In generale, è probabile che Gianni si senta molto spaventato e preoccupato per la sua sicurezza in questa situazione.	1	Paura	1	TERRORE	1	Spaventato	1
52 Emilia sta camminando mano nella mano con il suo amante lungo la strada. Suo marito, improvvisamente, compare dietro l’angolo e li sorprende insieme. Cosa proverà Emilia in questa situazione?	Imbarazzo	Imbarazzato, umiliato, ridicolo	Emilia potrebbe sentirsi molto imbarazzata, mortificata e preoccupata in questa situazione. Potrebbe anche sentirsi sorpresa e sconvolta dal fatto di essere stata sorpresa dal marito mentre stava camminando mano nella mano con il suo amante. Potrebbe sentirsi anche arrabbiata o frustrata per il fatto di essere stata scoperta e di dover affrontare le conseguenze delle sue azioni. In generale, è pr…	1	Shock	0	Ansia	0	Sconvolta (lo associo alla paura)	0
53 Simone scopre un ladro mentre ruba il suo portafoglio dalla borsa. Come si sentirà Simone in questa situazione?	Rabbia	Arrabbiato, irritato, infastidito	Simone potrebbe sentirsi molto arrabbiato, frustrato e impotente in questa situazione. Potrebbe anche sentirsi vulnerabile e indifeso di fronte al ladro che sta rubando il suo portafoglio. Potrebbe sentirsi anche preoccupato per il fatto di dover fare i conti con questa perdita e per come questo potrebbe influire sulla sua vita. In generale, è probabile che Simone si senta molto infastidito e sco…	1	Arrabbiato	1	Rabbia	1	Arrabbiato	1
54 Filippo si era iscritto ad una gara di pesca e voleva vincere. Così comprò un grosso pesce dal pescivendolo. Purtroppo uno dei giudici era il proprietario del negozio. Quest’uomo racconta a tutti cosa ha fatto Filippo. Cosa proverà Filippo in questa situazione?	Imbarazzo	Imbarazzato, umiliato, ridicolo	Filippo potrebbe sentirsi molto imbarazzato, mortificato e deluso in questa situazione. Potrebbe anche sentirsi sorpreso e sconvolto dal fatto di essere stato scoperto dal giudice che era anche il proprietario del negozio da cui aveva acquistato il pesce. Potrebbe sentirsi anche arrabbiato o frustrato per il fatto di essere stato sorpreso e di dover affrontare le conseguenze delle sue azioni. In …	1	Imbarazzo	1	Vergogna	1	Umiliato	1
55 Il capo di Priscilla le ha detto di fare il suo lavoro in un certo modo. Poi, alla fine della giornata, dopo che lei ha lavorato per ore, egli cambia idea vuole qualcosa di differente. Come si sentirà Priscilla in questa situazione?	Rabbia	Arrabbiato, irritato, infastidito	Priscilla potrebbe sentirsi molto frustrata e infastidita in questa situazione. Potrebbe anche sentirsi arrabbiata o delusa dal fatto che il suo capo le abbia detto di fare il lavoro in un certo modo, solo per cambiare poi idea alla fine della giornata. Potrebbe sentirsi anche preoccupata per il fatto di dover rifare il lavoro o di dover gestire le conseguenze del cambiamento di idea del capo. In…	1	Frustrato	0	FRUSTRAZIONE	0	Frustrazione	0
56 Paolo ha fatto un contratto con un uomo. Se spedisce all’uomo la sua collezione di dischi, l’uomo gli dà un’auto. Paolo spedisce all’uomo la sua collezione di dischi. L’uomo però non gli dà l’auto come stabilito. Come si sentirà Paolo in questa situazione?	Rabbia	Arrabbiato, irritato, infastidito	In questa situazione, è probabile che Paolo si senta deluso, frustrato o arrabbiato per il fatto che l'uomo non abbia rispettato il contratto e non gli abbia dato l'auto come promesso. Potrebbe sentirsi ingannato o truffato dall'uomo e potrebbe essere tentato di fare qualcosa per risolvere la situazione. Tuttavia, è importante considerare che ogni persona reagisce in modo diverso alle circostanze…	1	Arrabbiato	1	TRAdimento	0	Tradito	0
57 A Matteo venne detto che avrebbe avuto il suo gioco preferito per Natale. Invece gli venne regalata un’enciclopedia. Come si sarà sentito Matteo in questa situazione?	Tristezza	Triste, addolorato, deluso, disperato	È difficile dire esattamente come si sarebbe sentito Matteo in questa situazione senza avere ulteriori informazioni su di lui e sulla sua personalità. Tuttavia, è probabile che Matteo si sarebbe sentito deluso o frustrato dal fatto di non aver ricevuto il suo gioco preferito come regalo di Natale. Potrebbe anche essere sorpreso o sorpreso dal ricevere invece un'enciclopedia come regalo. In ogni c…	1	Deluso	1	DELUSIONE	1	Deluso	1
58 I genitori di Anna si aspettano da lei tutti voti ottimi nei suoi esami. Lei apre la lettera dei risultati davanti a loro. Tutti vedono che ha preso appena sufficiente in ogni esame. Come si sentirà Anna in questa situazione?	Imbarazzo	Imbarazzato, umiliato, ridicolo	In questa situazione, è probabile che Anna si senta delusa, frustrata o nervosa per il fatto di aver ottenuto solo voti sufficienti nei suoi esami, soprattutto se i suoi genitori si aspettavano voti ottimi da lei. Potrebbe sentirsi sotto pressione o in colpa per non aver soddisfatto le aspettative dei suoi genitori e potrebbe essere preoccupata per come reagiranno i suoi genitori ai suoi risultat…	0	Imbarazzata	1	VERGOGNA	1	Sconvolta (lo associo alla paura)	0
Scores	cut-off		GPT 3.5_Scores	GPT 3.5_QualEval	GPT 4_Scores	GPT 4_QualEval	Claude2_Scores	Claude2_QualEval	Llama2_Scores	Llama2_QualEval
Scoring Tristezza:	>= 6		10	Norm	8	Norm	5	Mildly impaired	7	Norm
Scoring Paura:	>= 8		10	Norm	10	Norm	10	Norm	8	Norm
Scoring Imbarazzo:	>= 8		9	Norm	11	Norm	10	Norm	10	Norm
Scoring Disgusto:	>= 2		3	Norm	3	Norm	3	Norm	2	Norm
Scoring Felicità:	>= 10		9	Mildly impaired	10	Norm	8	Impaired	10	Norm
Scoring Rabbia:	>= 6		10	Norm	8	Norm	5	Mildly impaired	5	Mildly impaired
Scoring Invidia:	>= 1		3	Norm	2	Norm	3	Norm	2	Norm

[truncated: 3 more sheets: SI Social Situation, SI Morality, GPT cache]
